# Supplementary material for: Measuring the perceived wellbeing of hemodialysis patients: A Mind Genomics cartography
Source: PLoS One. 2024 May 13;19(5):e0302526. doi: 10.1371/journal.pone.0302526 (PMC11090323; doi:10.1371/journal.pone.0302526)
Supplement: S1 File — (XLSX) [file pone.0302526.s001.xlsx]

## Sheet: Front Page
	Title:	DialysisStudy
	Study Number:	01272021.Dialys
	Author:	petraq Papajorgji
	Country:	Albania
	Study Completed:	02.04.2022
	Report generated on:	02.04.2022

## Sheet: Information Block
Study Title	DialysisStudy
Identification Number of the study:	01272021.Dialys
Date when the study was run:	(01/27/2021-02/04/2022)
Number of respondents:	219
Purpose of the study:	This study aims at evaluating the wellbeing of a dialysis patient. The purpose is to understand what dialysis patients think about the state health system, the problems they face, and based on the findings make suggestions to improve the system.
Keywords:	dialysis, state health system
Study info:	This study aims at evaluating the wellbeing of a dialysis patient. Please consider the entire context presented in the vignette as one and evaluate the vignette. Sometimes it may look that there are repetitions but there are not. Vignettes contain information that may be similar but not the same. Please consider the vignette as one context!
Preliminary question:	How does dialysis affect your wellbeing?
Possible answers:	1=Number of years on dialysis therapy: 0 - 1 year 2=Number of years on dialysis therapy: over 1 - 5 years 3=Number of years on dialysis therapy: over 5 - 10 years 4=Number of years on dialysis therapy: over 10 years
Rating question:	How does dialysis affect your wellbeing?
Ratings	1=Unlikely
	2=
	3=
	4=
	5=
	6=
	7=
	8=
	9=Likely

## Sheet: Reading Results
Understanding the data - What do you learn from T (Top Down Analysis)
1. How to read and understand the data in this table. Thank for you for using Mind Genomics. Once you understand how to read the results, you will find the results fascinating. And, it's likely that you will have done in one or two hours what takes others days, weeks and months.
2. In order to understand these results, think about what you did. You had a set of elements that you typed in (the four questions, and the four answers to each question). The elements are the four answers to each question. So, in total you have 16 answers.
3.Now recall that you had a 5 point rating scale. The scale lets your respondent communicate with you. You had to label rating point 1 and you had to label rating point 5. You may have even labelled rating points 2, 3 and 4, respectively
4.Your respondents saw 24 vignettes, or combinations. Each vignette comprised 2-4 answers or elements. Each of the four questions contributed at most one answer. But, if you were paying attention, you saw that some vignettes or combinations had two elements, some had three elements, and some had four elements. No vignette or combination had just one element.
5. Each respondent saw 24 different vignettes. That is, the 24 vignettes seen by respondent #1 were DIFFERENT from the 24 vignettes seen by respondent #2 and so forth. This is important to know. It means that you have the equivalent of an MRI of the mind. You don't have to know what you are looking for. The response pattern to these different 'snapshots' will reveal the answer quite quickly. And …
6. The computer has to use 0's and 1's to represent the elements. Look at the raw data. You'll see the 0's and 1's for each respondent. If you take a close look at the raw data, and look at each person (respondent), you will see 24 rows, one row for each vignette. The 1 shows you that the element is present in the vignette. The 0 shows you that the element is absent. Look at each row. You will ha…
7. The computer now transforms the ratings. For the T (top down), the rules for TOP2 is that a rating of 4 or 5 is transformed to 100 (. A rating of 1,2,3 is transformed to a 0. When we do the B (bottom up), we use the opposite logic to create BOT2; a rating of 1 or 2 is transformed to 100, and a rating of 3, 4 or 5 is transformed to 0.
8 The TOP2 shows the 'drivers' of positive or high reactions, the BOT2 the drivers of positive or negative reactions. You will notice that the TOP2 and BOT2 are not exactly 100 or 0, but a bit higher in an irregular way. This is done to ensure that there is always variation in the TOP2 or BOT2, even for a single person. The computer will run into trouble if one of the respondents confined her or …
9. We run the OLS (ordinary least squares regression) for the data from the total sample, viz. all our respondents. The regression shows us how many points on the 100 point scale would be contributed by the element if the element were in the vignette. Imagine an additive constant of 40 and a coefficient of 12. In the absence of any elements (not possible because of the design, but still good to t…
10. The table shows only the positive coefficients. The full study will show positive and negative coefficients. Right now for the demo, we just want to see what works. Look at the first data column. Strong positive elements with coefficients of +8 or higher are shown in green. You can combine the additive constant with an element to see the total number of strong positive responses. An additive …
11 Now that you have seen the total panel, let's think about the way the world actually might be. We know that people differ by age, gender, who they are, what they do, what they buy, where they live, and so on. But have you ever though about dividing people by how they think. And not how they think about big topics, but how they think about the specific topic that you just 'tested' or the topic …
12. Now let's look at what YOU just discovered. This will be NEW TO THE WORLD, so be excited. Look at the two data columns marked Mind-Set1 and Mind-Set2. The Mind Genomics program used clustering to divide your respondents into groups, based on how they think about these specific ideas YOU used. Using common, well accepted mathematics (called cluster analysis), Mind Genomics found two groups. (T…
13. It's time to get excited. Look at how many more green scores you get when you cluster or segment people into mind-sets. By the way, you would not have so much if you divided people by age, gender, and even what they say about themselves. People differ profoundly ... but they can't tell you in many cases. You just discovered the differences in a few minutes (plus, of course, the time you neede…
14, Now scroll down a little, and you will see the elements 'sorted', first by the greens in Mind-Set 1 and then by the Greens in Mind-Set 2, and then by the elements which do not score green in either one. What's common about the mind-sets? You can figure out the pattern by seeing the commnalities among the elements. What 'meaning(s)' do they share. YOU HAVE JUST MADE A MAJOR DISCOVERY, PROBABLY…
What do you learn from B (Bottom Up Analysis)
15. The same thinking goes from B, from the bottom up. It's now the same Total Panel and Two Mind-Sets,but this time looking at what drives the LOW ratings, the 1 and 2. If the question is 'buy', then 1 and 2 mean 'do not buy'. You have isolated the elements which drive people away from buy.
What do you learn from RT (Response Time)
16. While the respondent was reading and rating, the Mind Genomics program was measuring the total amount of time spent. The data were then analyzed by Total Panel, and by the Two Mind-Sets. The analysis is the same. The only difference is that there is no additive constant. The Mind Genomics program reveals the number of seconds that we can ascribe to each element. Elements which have response t…
What do you learn from the IDT (index of divergent thought)?
How do we know whether data are interesting, whether we learn something of interest. One of the ways to do this is to look at the number of positive coefficients, and their average values. The higher the average coefficient, the better the data in general, because we are getting strong positive responses. Furthermore, we should be very happy when we get very high coefficients for either total pan…

## Sheet: Mindset Summary (Top Down)
	Group (Binary Ratings)	Total	Segment 1 of 2	Segment 2 of 2	Segment 1 of 3	Segment 2 of 3	Segment 3 of 3
	Base Size	219	109	110	84	76	59
	Additive Constant	24	23	27	21	23	30
	Question A: Economics: How do you describe your financial condition
A1	I am in a very good financial condition					3
A2	My financial situation is above average			5		6
A3	I have some economic problems			5		6
A4	Economically I struggle to afford life			1		4
	Question B: Medical Support: Are you happy with the medical support
B1	The state health system covers all my medical expenses				2
B2	The state health system covers most of my dialysis treatment and most of other medical expenses					2
B3	The state health system covers most of my dialysis cost but only few other medical expenses				4	4
B4	No support is provided by the state health system				1
	Question C: Family: Do you have family support
C1	My family strongly supports me						3
C2	My family supports me most of the time			5		2	6
C3	My family supports me only partially			1		1
C4	I do not have any support from my family						1
	Question D: Future Perspective: How do you feel about the future
D1	I feel very encouraged about my future		8		6		10
D2	I feel my future might be somehow positive		6		5		2
D3	I feel my future might be somehow negative		7		8		1
D4	I feel the future is hopeless		8		11
	Group (Binary Ratings)	Total	Segment 1 of 2	Segment 2 of 2
	Base Size	219	109	110
	Additive Constant	24	23	27
	Strong for Mind-Set 1
D1	I feel very encouraged about my future		8
D4	I feel the future is hopeless		8
	Strong for Mind-Set 2
	Not strong for either mind-set
A1	I am in a very good financial condition
A2	My financial situation is above average			5
A3	I have some economic problems			5
A4	Economically I struggle to afford life			1
B1	The state health system covers all my medical expenses
B2	The state health system covers most of my dialysis treatment and most of other medical expenses
B3	The state health system covers most of my dialysis cost but only few other medical expenses
B4	No support is provided by the state health system
C1	My family strongly supports me
C2	My family supports me most of the time			5
C3	My family supports me only partially			1
C4	I do not have any support from my family
D2	I feel my future might be somehow positive		6
D3	I feel my future might be somehow negative		7
	Group (Binary Ratings)	Total			Segment 1 of 3	Segment 2 of 3	Segment 3 of 3
	Base Size	219			84	76	59
	Additive Constant	24			21	23	30
	Strong for Mind-Set 1
D4	I feel the future is hopeless				11
D3	I feel my future might be somehow negative				8		1
	Strong for Mind-Set 2
	Strong for Mind-Set 3
D1	I feel very encouraged about my future				6		10
	Not strong for either mind-set
A1	I am in a very good financial condition					3
A2	My financial situation is above average					6
A3	I have some economic problems					6
A4	Economically I struggle to afford life					4
B1	The state health system covers all my medical expenses				2
B2	The state health system covers most of my dialysis treatment and most of other medical expenses					2
B3	The state health system covers most of my dialysis cost but only few other medical expenses				4	4
B4	No support is provided by the state health system				1
C1	My family strongly supports me						3
C2	My family supports me most of the time					2	6
C3	My family supports me only partially					1
C4	I do not have any support from my family						1
D2	I feel my future might be somehow positive				5		2

## Sheet: Mindset Summary (Bottom Up)
	Group (Binary Ratings)	Total	Segment 1 of 2	Segment 2 of 2	Segment 1 of 3	Segment 2 of 3	Segment 3 of 3
	Base Size	219	109	110	84	76	59
	Additive Constant	44	47	41	48	46	37
	Question A: Economics: How do you describe your financial condition
A1	I am in a very good financial condition	5	11		12	1
A2	My financial situation is above average	3	9		9
A3	I have some economic problems	3	9		9
A4	Economically I struggle to afford life	5	10	1	11	2	1
	Question B: Medical Support: Are you happy with the medical support
B1	The state health system covers all my medical expenses	1	1	1			11
B2	The state health system covers most of my dialysis treatment and most of other medical expenses	3	2	4			16
B3	The state health system covers most of my dialysis cost but only few other medical expenses		1				10
B4	No support is provided by the state health system	3	2	4	1		10
	Question C: Family: Do you have family support
C1	My family strongly supports me	1		4		4
C2	My family supports me most of the time	1	3				1
C3	My family supports me only partially	2	2			1	4
C4	I do not have any support from my family	1		1		3	1
	Question D: Future Perspective: How do you feel about the future
D1	I feel very encouraged about my future	1		7		11
D2	I feel my future might be somehow positive	1		7		10
D3	I feel my future might be somehow negative	3		11		14
D4	I feel the future is hopeless			6		9
	Group (Binary Ratings)	Total	Segment 1 of 2	Segment 2 of 2
	Base Size	219	109	110
	Additive Constant	44	47	41
	Strong for Mind-Set 1
A1	I am in a very good financial condition	5	11
A4	Economically I struggle to afford life	5	10	1
A2	My financial situation is above average	3	9
A3	I have some economic problems	3	9
	Strong for Mind-Set 2
D3	I feel my future might be somehow negative	3		11
	Not strong for either mind-set
B1	The state health system covers all my medical expenses	1	1	1
B2	The state health system covers most of my dialysis treatment and most of other medical expenses	3	2	4
B3	The state health system covers most of my dialysis cost but only few other medical expenses		1
B4	No support is provided by the state health system	3	2	4
C1	My family strongly supports me	1		4
C2	My family supports me most of the time	1	3
C3	My family supports me only partially	2	2
C4	I do not have any support from my family	1		1
D1	I feel very encouraged about my future	1		7
D2	I feel my future might be somehow positive	1		7
D4	I feel the future is hopeless			6
	Group (Binary Ratings)	Total			Segment 1 of 3	Segment 2 of 3	Segment 3 of 3
	Base Size	219			84	76	59
	Additive Constant	44			48	46	37
	Strong for Mind-Set 1
A1	I am in a very good financial condition	5			12	1
A4	Economically I struggle to afford life	5			11	2	1
A2	My financial situation is above average	3			9
A3	I have some economic problems	3			9
	Strong for Mind-Set 2
D3	I feel my future might be somehow negative	3				14
D1	I feel very encouraged about my future	1				11
D2	I feel my future might be somehow positive	1				10
D4	I feel the future is hopeless					9
	Strong for Mind-Set 3
B2	The state health system covers most of my dialysis treatment and most of other medical expenses	3					16
B1	The state health system covers all my medical expenses	1					11
B3	The state health system covers most of my dialysis cost but only few other medical expenses						10
B4	No support is provided by the state health system	3			1		10
	Not strong for either mind-set
C1	My family strongly supports me	1				4
C2	My family supports me most of the time	1					1
C3	My family supports me only partially	2				1	4
C4	I do not have any support from my family	1				3	1

## Sheet: Mindset Summary (Response Time)
	Group (RTSeconds)	Total	Segment 1 of 2	Segment 2 of 2	Segment 1 of 3	Segment 2 of 3	Segment 3 of 3
	Base Size	219	109	110	84	76	59
	Question A: Economics: How do you describe your financial condition
A1	I am in a very good financial condition	1.6	1.4	1.7	1.4	1.7	1.6
A2	My financial situation is above average	1.4	1.2	1.7	1.2	1.6	1.6
A3	I have some economic problems	1.4	1.3	1.5	1.3	1.5	1.6
A4	Economically I struggle to afford life	1.7	1.6	1.7	1.5	1.8	1.6
	Question B: Medical Support: Are you happy with the medical support
B1	The state health system covers all my medical expenses	1.8	1.7	1.9	1.8	1.8	1.7
B2	The state health system covers most of my dialysis treatment and most of other medical expenses	1.6	1.5	1.7	1.6	1.7	1.5
B3	The state health system covers most of my dialysis cost but only few other medical expenses	1.8	1.7	1.8	1.8	1.8	1.8
B4	No support is provided by the state health system	1.7	1.6	1.7	1.7	1.7	1.5
	Question C: Family: Do you have family support
C1	My family strongly supports me	1.6	1.5	1.7	1.5	1.6	1.8
C2	My family supports me most of the time	1.6	1.6	1.7	1.6	1.6	1.8
C3	My family supports me only partially	1.6	1.6	1.6	1.5	1.6	1.9
C4	I do not have any support from my family	1.7	1.7	1.7	1.7	1.6	1.9
	Question D: Future Perspective: How do you feel about the future
D1	I feel very encouraged about my future	1.5	1.6	1.5	1.5	1.3	1.8
D2	I feel my future might be somehow positive	1.5	1.5	1.5	1.5	1.4	1.6
D3	I feel my future might be somehow negative	1.3	1.4	1.3	1.4	1.2	1.6
D4	I feel the future is hopeless	1.5	1.5	1.5	1.4	1.4	1.7
	Group (RTSeconds)	Total	Segment 1 of 2	Segment 2 of 2
	Base Size	219	109	110
	Full sort by Mind-Set 1
B1	The state health system covers all my medical expenses	1.8	1.7	1.9
B3	The state health system covers most of my dialysis cost but only few other medical expenses	1.8	1.7	1.8
C4	I do not have any support from my family	1.7	1.7	1.7
A4	Economically I struggle to afford life	1.7	1.6	1.7
B4	No support is provided by the state health system	1.7	1.6	1.7
C2	My family supports me most of the time	1.6	1.6	1.7
C3	My family supports me only partially	1.6	1.6	1.6
D1	I feel very encouraged about my future	1.5	1.6	1.5
B2	The state health system covers most of my dialysis treatment and most of other medical expenses	1.6	1.5	1.7
C1	My family strongly supports me	1.6	1.5	1.7
D2	I feel my future might be somehow positive	1.5	1.5	1.5
D4	I feel the future is hopeless	1.5	1.5	1.5
A1	I am in a very good financial condition	1.6	1.4	1.7
D3	I feel my future might be somehow negative	1.3	1.4	1.3
A3	I have some economic problems	1.4	1.3	1.5
A2	My financial situation is above average	1.4	1.2	1.7
	Group (RTSeconds)	Total	Segment 1 of 2	Segment 2 of 2
	Base Size	219	109	110
	Full sort by Mind-Set 2
B1	The state health system covers all my medical expenses	1.8	1.7	1.9
B3	The state health system covers most of my dialysis cost but only few other medical expenses	1.8	1.7	1.8
C4	I do not have any support from my family	1.7	1.7	1.7
A4	Economically I struggle to afford life	1.7	1.6	1.7
B4	No support is provided by the state health system	1.7	1.6	1.7
C2	My family supports me most of the time	1.6	1.6	1.7
B2	The state health system covers most of my dialysis treatment and most of other medical expenses	1.6	1.5	1.7
C1	My family strongly supports me	1.6	1.5	1.7
A1	I am in a very good financial condition	1.6	1.4	1.7
A2	My financial situation is above average	1.4	1.2	1.7
C3	My family supports me only partially	1.6	1.6	1.6
D1	I feel very encouraged about my future	1.5	1.6	1.5
D2	I feel my future might be somehow positive	1.5	1.5	1.5
D4	I feel the future is hopeless	1.5	1.5	1.5
A3	I have some economic problems	1.4	1.3	1.5
D3	I feel my future might be somehow negative	1.3	1.4	1.3
	Group (RTSeconds)	Total			Segment 1 of 3	Segment 2 of 3	Segment 3 of 3
	Base Size	219			84	76	59
	Full sort by Mind-Set 1
B1	The state health system covers all my medical expenses	1.8			1.8	1.8	1.7
B3	The state health system covers most of my dialysis cost but only few other medical expenses	1.8			1.8	1.8	1.8
C4	I do not have any support from my family	1.7			1.7	1.6	1.9
B4	No support is provided by the state health system	1.7			1.7	1.7	1.5
C2	My family supports me most of the time	1.6			1.6	1.6	1.8
B2	The state health system covers most of my dialysis treatment and most of other medical expenses	1.6			1.6	1.7	1.5
A4	Economically I struggle to afford life	1.7			1.5	1.8	1.6
C1	My family strongly supports me	1.6			1.5	1.6	1.8
C3	My family supports me only partially	1.6			1.5	1.6	1.9
D1	I feel very encouraged about my future	1.5			1.5	1.3	1.8
D2	I feel my future might be somehow positive	1.5			1.5	1.4	1.6
A1	I am in a very good financial condition	1.6			1.4	1.7	1.6
D4	I feel the future is hopeless	1.5			1.4	1.4	1.7
D3	I feel my future might be somehow negative	1.3			1.4	1.2	1.6
A3	I have some economic problems	1.4			1.3	1.5	1.6
A2	My financial situation is above average	1.4			1.2	1.6	1.6
	Group (RTSeconds)	Total			Segment 1 of 3	Segment 2 of 3	Segment 3 of 3
	Base Size	219			84	76	59
	Full sort by Mind-Set 2
B1	The state health system covers all my medical expenses	1.8			1.8	1.8	1.7
B3	The state health system covers most of my dialysis cost but only few other medical expenses	1.8			1.8	1.8	1.8
A4	Economically I struggle to afford life	1.7			1.5	1.8	1.6
B4	No support is provided by the state health system	1.7			1.7	1.7	1.5
B2	The state health system covers most of my dialysis treatment and most of other medical expenses	1.6			1.6	1.7	1.5
A1	I am in a very good financial condition	1.6			1.4	1.7	1.6
C4	I do not have any support from my family	1.7			1.7	1.6	1.9
C2	My family supports me most of the time	1.6			1.6	1.6	1.8
C1	My family strongly supports me	1.6			1.5	1.6	1.8
C3	My family supports me only partially	1.6			1.5	1.6	1.9
A2	My financial situation is above average	1.4			1.2	1.6	1.6
A3	I have some economic problems	1.4			1.3	1.5	1.6
D2	I feel my future might be somehow positive	1.5			1.5	1.4	1.6
D4	I feel the future is hopeless	1.5			1.4	1.4	1.7
D1	I feel very encouraged about my future	1.5			1.5	1.3	1.8
D3	I feel my future might be somehow negative	1.3			1.4	1.2	1.6
	Group (RTSeconds)	Total			Segment 1 of 3	Segment 2 of 3	Segment 3 of 3
	Base Size	219			84	76	59
	Full sort by Mind-Set 3
C4	I do not have any support from my family	1.7			1.7	1.6	1.9
C3	My family supports me only partially	1.6			1.5	1.6	1.9
B3	The state health system covers most of my dialysis cost but only few other medical expenses	1.8			1.8	1.8	1.8
C2	My family supports me most of the time	1.6			1.6	1.6	1.8
C1	My family strongly supports me	1.6			1.5	1.6	1.8
D1	I feel very encouraged about my future	1.5			1.5	1.3	1.8
B1	The state health system covers all my medical expenses	1.8			1.8	1.8	1.7
D4	I feel the future is hopeless	1.5			1.4	1.4	1.7
A4	Economically I struggle to afford life	1.7			1.5	1.8	1.6
A1	I am in a very good financial condition	1.6			1.4	1.7	1.6
A2	My financial situation is above average	1.4			1.2	1.6	1.6
A3	I have some economic problems	1.4			1.3	1.5	1.6
D2	I feel my future might be somehow positive	1.5			1.5	1.4	1.6
D3	I feel my future might be somehow negative	1.3			1.4	1.2	1.6
B4	No support is provided by the state health system	1.7			1.7	1.7	1.5
B2	The state health system covers most of my dialysis treatment and most of other medical expenses	1.6			1.6	1.7	1.5

## Sheet: Index of Divergent Thought
	Total	Segment 1 of 2	Segment 2 of 2	Segment 1 of 3	Segment 2 of 3	Segment 3 of 3
Base (number of respondents in this group)	219	109	110	84	76	59
I am in a very good financial condition					3
My financial situation is above average			5		6	0
I have some economic problems			5		6	0
Economically I struggle to afford life			1		4
The state health system covers all my medical expenses				2
The state health system covers most of my dialysis treatment and most of other medical expenses				0	2
The state health system covers most of my dialysis cost but only few other medical expenses				4	4
No support is provided by the state health system				1
My family strongly supports me			0			3
My family supports me most of the time			5		2	6
My family supports me only partially			1		1
I do not have any support from my family						1
I feel very encouraged about my future		8		6		10
I feel my future might be somehow positive		6		5		2
I feel my future might be somehow negative		7		8		1
I feel the future is hopeless		8		11
Sum Total of All Positive Coefficients	0	29	17	37	28	23
Average of All Positive Coefficients (sum coefficients/base)	0	0.3	0.2	0.4	0.4	0.4
Number of respondents in the column (in the subgroup)	219	109	110	84	76	59
Weight = Proportion of the respondents in the subgroup	0.33	0.17	0.17	0.13	0.12	0.09
Weighted Total (Weight x Sum Total of All Positive Coefficients)	0	4.93	2.89	4.81	3.36	2.07
Final Score = sum of weighted total	18.06

## Sheet: RawData
StudyIdentifier	Panelist	UIDPanelist	Cookie	Gender	Age	AgeGroup	Quest3	TWO MS	THREE MS	TestOrder	A1	A2	A3	A4	B1	B2	B3	B4	C1	C2	C3	C4	D1	D2	D3	D4	Rating	Top Binary	Bottom Binary	RTSeconds	Being a dialysis patient, how does this affect your life?
01272021.Dialys	1			2	35	3	1	1	1	1	1	0	0	0	0	0	0	1	1	0	0	0	0	0	0	0	9	100	1	7.3
01272021.Dialys	1			2	35	3	1	1	1	2	1	0	0	0	0	0	1	0	0	0	0	0	1	0	0	0	7	101	0	9
01272021.Dialys	1			2	35	3	1	1	1	3	0	0	0	1	0	0	0	1	1	0	0	0	0	0	0	0	3	0	101	9
01272021.Dialys	1			2	35	3	1	1	1	4	0	1	0	0	0	0	0	0	0	0	0	1	0	1	0	0	4	1	0	5.3
01272021.Dialys	1			2	35	3	1	1	1	5	0	1	0	0	0	0	1	0	0	1	0	0	0	0	0	1	4	1	0	9
01272021.Dialys	1			2	35	3	1	1	1	6	0	0	1	0	0	1	0	0	0	1	0	0	0	0	1	0	6	0	1	9
01272021.Dialys	1			2	35	3	1	1	1	7	0	0	0	1	0	0	1	0	0	0	0	1	0	0	1	0	7	101	1	8
01272021.Dialys	1			2	35	3	1	1	1	8	0	0	0	1	1	0	0	0	0	0	0	0	0	0	0	1	8	101	0	9
01272021.Dialys	1			2	35	3	1	1	1	9	0	1	0	0	1	0	0	0	0	0	1	0	0	0	1	0	7	101	1	5.1
01272021.Dialys	1			2	35	3	1	1	1	10	0	0	1	0	0	0	1	0	1	0	0	0	0	0	1	0	7	101	1	8.5
01272021.Dialys	1			2	35	3	1	1	1	11	0	0	0	0	0	1	0	0	0	0	1	0	0	1	0	0	6	0	0	9
01272021.Dialys	1			2	35	3	1	1	1	12	0	0	0	0	0	0	1	0	0	1	0	0	0	1	0	0	4	0	1	8.1
01272021.Dialys	1			2	35	3	1	1	1	13	0	1	0	0	0	0	0	1	0	0	0	0	0	0	0	1	4	1	0	2.4
01272021.Dialys	1			2	35	3	1	1	1	14	1	0	0	0	0	0	0	0	1	0	0	0	0	0	0	1	4	0	1	1
01272021.Dialys	1			2	35	3	1	1	1	15	0	0	0	1	0	0	0	0	0	1	0	0	1	0	0	0	4	1	1	0.7
01272021.Dialys	1			2	35	3	1	1	1	16	0	0	0	1	0	1	0	0	0	0	1	0	0	1	0	0	8	101	0	4.6
01272021.Dialys	1			2	35	3	1	1	1	17	1	0	0	0	0	0	0	1	0	0	0	1	0	0	1	0	8	100	0	5.1
01272021.Dialys	1			2	35	3	1	1	1	18	1	0	0	0	1	0	0	0	0	0	1	0	0	0	0	1	7	100	0	2.8
01272021.Dialys	1			2	35	3	1	1	1	19	0	0	1	0	1	0	0	0	0	0	0	0	0	0	0	0	2	0	100	2.8
01272021.Dialys	1			2	35	3	1	1	1	20	0	0	1	0	1	0	0	0	0	0	0	1	0	1	0	0	4	1	0	3.8
01272021.Dialys	1			2	35	3	1	1	1	21	0	1	0	0	0	1	0	0	0	0	0	1	1	0	0	0	6	1	0	3.7
01272021.Dialys	1			2	35	3	1	1	1	22	0	0	0	0	0	1	0	0	1	0	0	0	0	0	0	0	4	0	0	9
01272021.Dialys	1			2	35	3	1	1	1	23	0	0	0	0	0	0	0	1	0	1	0	0	1	0	0	0	2	1	100	3.1
01272021.Dialys	1			2	35	3	1	1	1	24	0	0	0	0	0	0	0	1	0	1	0	0	1	0	0	0	7	101	0	2.2
01272021.Dialys	2			2	78	7	2	2	2	1	0	0	0	0	1	0	0	0	1	0	0	0	0	0	0	1	2	1	101	9	In a negative way. I feel isolated and I cannot do any activity. I do not have economic problems.
01272021.Dialys	2			2	78	7	2	2	2	2	1	0	0	0	0	1	0	0	0	0	0	0	0	0	0	1	3	1	100	5.6	In a negative way. I feel isolated and I cannot do any activity. I do not have economic problems.
01272021.Dialys	2			2	78	7	2	2	2	3	0	0	0	1	0	0	0	0	0	1	0	0	0	0	0	1	3	0	101	9	In a negative way. I feel isolated and I cannot do any activity. I do not have economic problems.
01272021.Dialys	2			2	78	7	2	2	2	4	0	0	0	0	1	0	0	0	0	0	0	1	0	0	0	1	8	101	1	9	In a negative way. I feel isolated and I cannot do any activity. I do not have economic problems.
01272021.Dialys	2			2	78	7	2	2	2	5	1	0	0	0	0	0	0	0	1	0	0	0	0	0	1	0	2	1	100	9	In a negative way. I feel isolated and I cannot do any activity. I do not have economic problems.
01272021.Dialys	2			2	78	7	2	2	2	6	0	0	1	0	0	0	0	1	1	0	0	0	0	0	0	1	8	100	0	9	In a negative way. I feel isolated and I cannot do any activity. I do not have economic problems.
01272021.Dialys	2			2	78	7	2	2	2	7	0	0	1	0	0	1	0	0	0	0	1	0	0	1	0	0	4	0	0	9	In a negative way. I feel isolated and I cannot do any activity. I do not have economic problems.
01272021.Dialys	2			2	78	7	2	2	2	8	0	1	0	0	0	0	1	0	0	0	0	1	0	1	0	0	5	0	1	9	In a negative way. I feel isolated and I cannot do any activity. I do not have economic problems.
01272021.Dialys	2			2	78	7	2	2	2	9	0	0	0	1	1	0	0	0	1	0	0	0	0	0	0	0	2	1	100	9	In a negative way. I feel isolated and I cannot do any activity. I do not have economic problems.
01272021.Dialys	2			2	78	7	2	2	2	10	0	0	0	0	0	0	0	0	0	0	1	0	1	0	0	0	4	1	1	9	In a negative way. I feel isolated and I cannot do any activity. I do not have economic problems.
01272021.Dialys	2			2	78	7	2	2	2	11	0	0	0	0	1	0	0	0	0	0	0	0	0	1	0	0	5	1	0	9	In a negative way. I feel isolated and I cannot do any activity. I do not have economic problems.
01272021.Dialys	2			2	78	7	2	2	2	12	0	0	0	1	0	0	1	0	1	0	0	0	1	0	0	0	2	0	101	9	In a negative way. I feel isolated and I cannot do any activity. I do not have economic problems.
01272021.Dialys	2			2	78	7	2	2	2	13	0	0	1	0	1	0	0	0	0	0	1	0	0	0	1	0	7	101	1	8.3	In a negative way. I feel isolated and I cannot do any activity. I do not have economic problems.
01272021.Dialys	2			2	78	7	2	2	2	14	1	0	0	0	0	0	1	0	0	0	1	0	0	0	0	0	4	0	0	9	In a negative way. I feel isolated and I cannot do any activity. I do not have economic problems.
01272021.Dialys	2			2	78	7	2	2	2	15	1	0	0	0	0	0	0	1	0	1	0	0	0	1	0	0	4	0	1	9	In a negative way. I feel isolated and I cannot do any activity. I do not have economic problems.
01272021.Dialys	2			2	78	7	2	2	2	16	0	1	0	0	0	0	0	1	0	0	1	0	1	0	0	0	7	101	0	9	In a negative way. I feel isolated and I cannot do any activity. I do not have economic problems.
01272021.Dialys	2			2	78	7	2	2	2	17	1	0	0	0	0	1	0	0	0	0	0	1	0	0	0	0	2	1	101	9	In a negative way. I feel isolated and I cannot do any activity. I do not have economic problems.
01272021.Dialys	2			2	78	7	2	2	2	18	0	0	0	1	0	0	0	0	0	0	0	1	1	0	0	0	1	1	100	9	In a negative way. I feel isolated and I cannot do any activity. I do not have economic problems.
01272021.Dialys	2			2	78	7	2	2	2	19	0	0	1	0	0	0	1	0	0	1	0	0	1	0	0	0	1	1	100	9	In a negative way. I feel isolated and I cannot do any activity. I do not have economic problems.
01272021.Dialys	2			2	78	7	2	2	2	20	0	1	0	0	0	1	0	0	0	0	0	0	0	0	1	0	7	101	1	9	In a negative way. I feel isolated and I cannot do any activity. I do not have economic problems.
01272021.Dialys	2			2	78	7	2	2	2	21	0	1	0	0	0	0	0	1	0	1	0	0	0	0	0	0	9	100	1	9	In a negative way. I feel isolated and I cannot do any activity. I do not have economic problems.
01272021.Dialys	2			2	78	7	2	2	2	22	0	1	0	0	0	0	1	0	0	0	0	0	0	1	0	0	5	0	0	7.3	In a negative way. I feel isolated and I cannot do any activity. I do not have economic problems.
01272021.Dialys	2			2	78	7	2	2	2	23	0	0	1	0	0	0	0	1	0	0	0	1	0	0	1	0	4	0	1	6.8	In a negative way. I feel isolated and I cannot do any activity. I do not have economic problems.
01272021.Dialys	2			2	78	7	2	2	2	24	0	0	1	0	0	0	0	1	0	0	0	1	0	0	1	0	1	1	100	9	In a negative way. I feel isolated and I cannot do any activity. I do not have economic problems.
01272021.Dialys	3		usvad3p2eespai5rdap8n4th3k	1	56	6	2	1	1	1	1	0	0	0	0	0	0	1	1	0	0	0	0	0	0	0	1	0	101	9	In a negative way. I have economic problems ,but my family gives me strength.
01272021.Dialys	3		usvad3p2eespai5rdap8n4th3k	1	56	6	2	1	1	2	0	1	0	0	0	0	0	1	0	0	0	0	1	0	0	0	1	0	101	4.8	In a negative way. I have economic problems ,but my family gives me strength.
01272021.Dialys	3		usvad3p2eespai5rdap8n4th3k	1	56	6	2	1	1	3	0	0	0	0	0	0	0	1	0	1	0	0	0	0	0	1	2	1	101	9	In a negative way. I have economic problems ,but my family gives me strength.
01272021.Dialys	3		usvad3p2eespai5rdap8n4th3k	1	56	6	2	1	1	4	1	0	0	0	0	0	0	1	0	0	0	1	0	0	0	0	4	1	0	8.4	In a negative way. I have economic problems ,but my family gives me strength.
01272021.Dialys	3		usvad3p2eespai5rdap8n4th3k	1	56	6	2	1	1	5	0	0	0	0	0	0	1	0	1	0	0	0	1	0	0	0	1	1	100	9	In a negative way. I have economic problems ,but my family gives me strength.
01272021.Dialys	3		usvad3p2eespai5rdap8n4th3k	1	56	6	2	1	1	6	0	0	0	1	0	0	0	1	1	0	0	0	0	0	1	0	8	100	1	5.1	In a negative way. I have economic problems ,but my family gives me strength.
01272021.Dialys	3		usvad3p2eespai5rdap8n4th3k	1	56	6	2	1	1	7	0	1	0	0	0	1	0	0	0	0	1	0	0	0	1	0	6	1	0	6.9	In a negative way. I have economic problems ,but my family gives me strength.
01272021.Dialys	3		usvad3p2eespai5rdap8n4th3k	1	56	6	2	1	1	8	0	0	1	0	0	1	0	0	0	0	0	1	0	1	0	0	1	0	101	6.3	In a negative way. I have economic problems ,but my family gives me strength.
01272021.Dialys	3		usvad3p2eespai5rdap8n4th3k	1	56	6	2	1	1	9	1	0	0	0	0	0	0	0	1	0	0	0	0	0	0	1	5	0	0	9	In a negative way. I have economic problems ,but my family gives me strength.
01272021.Dialys	3		usvad3p2eespai5rdap8n4th3k	1	56	6	2	1	1	10	0	0	0	0	1	0	0	0	0	0	1	0	0	0	0	0	4	0	0	9	In a negative way. I have economic problems ,but my family gives me strength.
01272021.Dialys	3		usvad3p2eespai5rdap8n4th3k	1	56	6	2	1	1	11	1	0	0	0	0	1	0	0	0	0	0	0	0	0	0	0	2	1	100	6.2	In a negative way. I have economic problems ,but my family gives me strength.
01272021.Dialys	3		usvad3p2eespai5rdap8n4th3k	1	56	6	2	1	1	12	0	0	1	0	1	0	0	0	1	0	0	0	0	0	0	1	1	1	100	9	In a negative way. I have economic problems ,but my family gives me strength.
01272021.Dialys	3		usvad3p2eespai5rdap8n4th3k	1	56	6	2	1	1	13	1	0	0	0	0	0	1	0	0	0	1	0	0	0	1	0	5	1	0	9	In a negative way. I have economic problems ,but my family gives me strength.
01272021.Dialys	3		usvad3p2eespai5rdap8n4th3k	1	56	6	2	1	1	14	0	0	1	0	0	0	0	0	0	0	1	0	1	0	0	0	4	0	0	9	In a negative way. I have economic problems ,but my family gives me strength.
01272021.Dialys	3		usvad3p2eespai5rdap8n4th3k	1	56	6	2	1	1	15	0	0	0	1	0	1	0	0	0	1	0	0	1	0	0	0	3	0	101	9	In a negative way. I have economic problems ,but my family gives me strength.
01272021.Dialys	3		usvad3p2eespai5rdap8n4th3k	1	56	6	2	1	1	16	0	0	0	1	1	0	0	0	0	0	1	0	0	1	0	0	9	100	1	8.9	In a negative way. I have economic problems ,but my family gives me strength.
01272021.Dialys	3		usvad3p2eespai5rdap8n4th3k	1	56	6	2	1	1	17	0	1	0	0	0	0	0	0	0	0	0	1	1	0	0	0	4	0	0	5.2	In a negative way. I have economic problems ,but my family gives me strength.
01272021.Dialys	3		usvad3p2eespai5rdap8n4th3k	1	56	6	2	1	1	18	0	0	0	0	1	0	0	0	0	0	0	1	0	0	0	1	1	0	100	4.2	In a negative way. I have economic problems ,but my family gives me strength.
01272021.Dialys	3		usvad3p2eespai5rdap8n4th3k	1	56	6	2	1	1	19	0	0	1	0	1	0	0	0	0	1	0	0	0	0	1	0	1	0	100	9	In a negative way. I have economic problems ,but my family gives me strength.
01272021.Dialys	3		usvad3p2eespai5rdap8n4th3k	1	56	6	2	1	1	20	0	1	0	0	0	0	1	0	0	0	0	0	0	1	0	0	1	0	100	3.6	In a negative way. I have economic problems ,but my family gives me strength.
01272021.Dialys	3		usvad3p2eespai5rdap8n4th3k	1	56	6	2	1	1	21	0	0	0	1	0	0	0	0	0	1	0	0	0	1	0	0	3	0	101	9	In a negative way. I have economic problems ,but my family gives me strength.
01272021.Dialys	3		usvad3p2eespai5rdap8n4th3k	1	56	6	2	1	1	22	0	0	1	0	0	1	0	0	0	0	0	0	0	1	0	0	8	101	1	9	In a negative way. I have economic problems ,but my family gives me strength.
01272021.Dialys	3		usvad3p2eespai5rdap8n4th3k	1	56	6	2	1	1	23	0	0	0	1	0	0	1	0	0	0	0	1	0	0	1	0	5	0	0	9	In a negative way. I have economic problems ,but my family gives me strength.
01272021.Dialys	3		usvad3p2eespai5rdap8n4th3k	1	56	6	2	1	1	24	0	0	0	1	0	0	1	0	0	0	0	1	0	0	1	0	1	0	101	9	In a negative way. I have economic problems ,but my family gives me strength.
01272021.Dialys	4		usvad3p2eespai5rdap8n4th3k	2	70	7	2	1	3	1	0	0	1	0	1	0	0	0	0	0	0	1	0	0	0	0	5	1	0	1.9	Life is difficult as a Hemodialysis patient. The love for my family keeps me alive,they completely support me. I have an economic flexibility but the state supports me partialy.
01272021.Dialys	4		usvad3p2eespai5rdap8n4th3k	2	70	7	2	1	3	2	0	1	0	0	0	0	1	0	0	0	0	1	0	0	0	1	1	1	101	6.6	Life is difficult as a Hemodialysis patient. The love for my family keeps me alive,they completely support me. I have an economic flexibility but the state supports me partialy.
01272021.Dialys	4		usvad3p2eespai5rdap8n4th3k	2	70	7	2	1	3	3	0	0	0	1	0	0	0	1	0	1	0	0	0	0	1	0	1	1	100	5.7	Life is difficult as a Hemodialysis patient. The love for my family keeps me alive,they completely support me. I have an economic flexibility but the state supports me partialy.
01272021.Dialys	4		usvad3p2eespai5rdap8n4th3k	2	70	7	2	1	3	4	0	0	0	1	0	1	0	0	0	0	0	1	0	1	0	0	1	1	101	9	Life is difficult as a Hemodialysis patient. The love for my family keeps me alive,they completely support me. I have an economic flexibility but the state supports me partialy.
01272021.Dialys	4		usvad3p2eespai5rdap8n4th3k	2	70	7	2	1	3	5	1	0	0	0	0	0	0	0	0	0	0	0	0	1	0	0	1	1	100	9	Life is difficult as a Hemodialysis patient. The love for my family keeps me alive,they completely support me. I have an economic flexibility but the state supports me partialy.
01272021.Dialys	4		usvad3p2eespai5rdap8n4th3k	2	70	7	2	1	3	6	0	0	0	0	1	0	0	0	0	0	0	1	0	0	1	0	3	1	100	8.3	Life is difficult as a Hemodialysis patient. The love for my family keeps me alive,they completely support me. I have an economic flexibility but the state supports me partialy.
01272021.Dialys	4		usvad3p2eespai5rdap8n4th3k	2	70	7	2	1	3	7	0	0	0	1	0	0	0	0	1	0	0	0	0	0	0	0	1	0	101	9	Life is difficult as a Hemodialysis patient. The love for my family keeps me alive,they completely support me. I have an economic flexibility but the state supports me partialy.
01272021.Dialys	4		usvad3p2eespai5rdap8n4th3k	2	70	7	2	1	3	8	0	0	1	0	0	0	1	0	0	0	0	0	0	0	0	1	6	1	0	8	Life is difficult as a Hemodialysis patient. The love for my family keeps me alive,they completely support me. I have an economic flexibility but the state supports me partialy.
01272021.Dialys	4		usvad3p2eespai5rdap8n4th3k	2	70	7	2	1	3	9	0	0	0	0	0	0	0	1	0	0	1	0	0	0	0	1	6	1	1	6.2	Life is difficult as a Hemodialysis patient. The love for my family keeps me alive,they completely support me. I have an economic flexibility but the state supports me partialy.
01272021.Dialys	4		usvad3p2eespai5rdap8n4th3k	2	70	7	2	1	3	10	0	1	0	0	1	0	0	0	0	0	0	0	1	0	0	0	4	0	0	7.7	Life is difficult as a Hemodialysis patient. The love for my family keeps me alive,they completely support me. I have an economic flexibility but the state supports me partialy.
01272021.Dialys	4		usvad3p2eespai5rdap8n4th3k	2	70	7	2	1	3	11	1	0	0	0	0	0	1	0	0	1	0	0	1	0	0	0	2	0	100	9	Life is difficult as a Hemodialysis patient. The love for my family keeps me alive,they completely support me. I have an economic flexibility but the state supports me partialy.
01272021.Dialys	4		usvad3p2eespai5rdap8n4th3k	2	70	7	2	1	3	12	0	0	1	0	0	0	0	0	1	0	0	0	0	0	1	0	7	101	1	9	Life is difficult as a Hemodialysis patient. The love for my family keeps me alive,they completely support me. I have an economic flexibility but the state supports me partialy.
01272021.Dialys	4		usvad3p2eespai5rdap8n4th3k	2	70	7	2	1	3	13	0	0	0	0	1	0	0	0	0	1	0	0	0	1	0	0	5	1	0	9	Life is difficult as a Hemodialysis patient. The love for my family keeps me alive,they completely support me. I have an economic flexibility but the state supports me partialy.
01272021.Dialys	4		usvad3p2eespai5rdap8n4th3k	2	70	7	2	1	3	14	0	0	0	0	0	0	1	0	1	0	0	0	1	0	0	0	4	1	0	9	Life is difficult as a Hemodialysis patient. The love for my family keeps me alive,they completely support me. I have an economic flexibility but the state supports me partialy.
01272021.Dialys	4		usvad3p2eespai5rdap8n4th3k	2	70	7	2	1	3	15	0	0	1	0	0	0	0	0	1	0	0	0	1	0	0	0	9	100	1	9	Life is difficult as a Hemodialysis patient. The love for my family keeps me alive,they completely support me. I have an economic flexibility but the state supports me partialy.
01272021.Dialys	4		usvad3p2eespai5rdap8n4th3k	2	70	7	2	1	3	16	1	0	0	0	0	0	1	0	0	0	0	0	0	0	1	0	8	101	1	8.2	Life is difficult as a Hemodialysis patient. The love for my family keeps me alive,they completely support me. I have an economic flexibility but the state supports me partialy.
01272021.Dialys	4		usvad3p2eespai5rdap8n4th3k	2	70	7	2	1	3	17	0	0	1	0	0	1	0	0	0	0	1	0	1	0	0	0	2	1	101	9	Life is difficult as a Hemodialysis patient. The love for my family keeps me alive,they completely support me. I have an economic flexibility but the state supports me partialy.
01272021.Dialys	4		usvad3p2eespai5rdap8n4th3k	2	70	7	2	1	3	18	0	0	0	1	1	0	0	0	0	0	1	0	0	0	0	1	6	1	0	8.2	Life is difficult as a Hemodialysis patient. The love for my family keeps me alive,they completely support me. I have an economic flexibility but the state supports me partialy.
01272021.Dialys	4		usvad3p2eespai5rdap8n4th3k	2	70	7	2	1	3	19	0	1	0	0	0	1	0	0	0	0	1	0	0	0	1	0	3	0	100	4.2	Life is difficult as a Hemodialysis patient. The love for my family keeps me alive,they completely support me. I have an economic flexibility but the state supports me partialy.
01272021.Dialys	4		usvad3p2eespai5rdap8n4th3k	2	70	7	2	1	3	20	0	1	0	0	0	0	0	1	0	0	0	1	0	0	0	0	2	0	100	9	Life is difficult as a Hemodialysis patient. The love for my family keeps me alive,they completely support me. I have an economic flexibility but the state supports me partialy.
01272021.Dialys	4		usvad3p2eespai5rdap8n4th3k	2	70	7	2	1	3	21	1	0	0	0	0	1	0	0	0	1	0	0	0	0	0	1	1	1	101	7	Life is difficult as a Hemodialysis patient. The love for my family keeps me alive,they completely support me. I have an economic flexibility but the state supports me partialy.
01272021.Dialys	4		usvad3p2eespai5rdap8n4th3k	2	70	7	2	1	3	22	1	0	0	0	0	0	0	1	0	0	1	0	0	1	0	0	3	0	101	6.8	Life is difficult as a Hemodialysis patient. The love for my family keeps me alive,they completely support me. I have an economic flexibility but the state supports me partialy.
01272021.Dialys	4		usvad3p2eespai5rdap8n4th3k	2	70	7	2	1	3	23	0	1	0	0	0	1	0	0	1	0	0	0	0	1	0	0	3	0	100	4.3	Life is difficult as a Hemodialysis patient. The love for my family keeps me alive,they completely support me. I have an economic flexibility but the state supports me partialy.
01272021.Dialys	4		usvad3p2eespai5rdap8n4th3k	2	70	7	2	1	3	24	0	1	0	0	0	1	0	0	1	0	0	0	0	1	0	0	6	1	1	9	Life is difficult as a Hemodialysis patient. The love for my family keeps me alive,they completely support me. I have an economic flexibility but the state supports me partialy.
01272021.Dialys	5		usvad3p2eespai5rdap8n4th3k	1	32	3	4	2	2	1	0	0	0	0	0	0	0	1	0	0	1	0	0	1	0	0	1	1	100	3.6	It's not simple being a dialysis patient, I am young and I feel completely isolated because of the renal sufficiency. I cannot live the life I want . I do the HD three times a week. I am not optimist for the future.
01272021.Dialys	5		usvad3p2eespai5rdap8n4th3k	1	32	3	4	2	2	2	0	1	0	0	0	0	0	1	0	0	1	0	0	0	0	0	1	1	100	5.8	It's not simple being a dialysis patient, I am young and I feel completely isolated because of the renal sufficiency. I cannot live the life I want . I do the HD three times a week. I am not optimist for the future.
01272021.Dialys	5		usvad3p2eespai5rdap8n4th3k	1	32	3	4	2	2	3	0	1	0	0	0	0	0	0	0	1	0	0	0	0	1	0	1	0	100	9	It's not simple being a dialysis patient, I am young and I feel completely isolated because of the renal sufficiency. I cannot live the life I want . I do the HD three times a week. I am not optimist for the future.
01272021.Dialys	5		usvad3p2eespai5rdap8n4th3k	1	32	3	4	2	2	4	0	0	1	0	0	0	1	0	0	0	0	0	0	1	0	0	3	0	100	9	It's not simple being a dialysis patient, I am young and I feel completely isolated because of the renal sufficiency. I cannot live the life I want . I do the HD three times a week. I am not optimist for the future.
01272021.Dialys	5		usvad3p2eespai5rdap8n4th3k	1	32	3	4	2	2	5	0	0	1	0	0	0	0	0	0	0	1	0	1	0	0	0	1	1	100	8.1	It's not simple being a dialysis patient, I am young and I feel completely isolated because of the renal sufficiency. I cannot live the life I want . I do the HD three times a week. I am not optimist for the future.
01272021.Dialys	5		usvad3p2eespai5rdap8n4th3k	1	32	3	4	2	2	6	0	0	0	1	0	0	0	1	0	1	0	0	1	0	0	0	1	1	100	5.1	It's not simple being a dialysis patient, I am young and I feel completely isolated because of the renal sufficiency. I cannot live the life I want . I do the HD three times a week. I am not optimist for the future.
01272021.Dialys	5		usvad3p2eespai5rdap8n4th3k	1	32	3	4	2	2	7	0	0	0	0	0	0	0	1	0	0	0	1	1	0	0	0	1	0	101	9	It's not simple being a dialysis patient, I am young and I feel completely isolated because of the renal sufficiency. I cannot live the life I want . I do the HD three times a week. I am not optimist for the future.
01272021.Dialys	5		usvad3p2eespai5rdap8n4th3k	1	32	3	4	2	2	8	0	0	0	1	0	1	0	0	0	0	1	0	0	0	0	1	1	0	101	5.6	It's not simple being a dialysis patient, I am young and I feel completely isolated because of the renal sufficiency. I cannot live the life I want . I do the HD three times a week. I am not optimist for the future.
01272021.Dialys	5		usvad3p2eespai5rdap8n4th3k	1	32	3	4	2	2	9	0	0	0	1	1	0	0	0	1	0	0	0	0	0	1	0	2	0	101	9	It's not simple being a dialysis patient, I am young and I feel completely isolated because of the renal sufficiency. I cannot live the life I want . I do the HD three times a week. I am not optimist for the future.
01272021.Dialys	5		usvad3p2eespai5rdap8n4th3k	1	32	3	4	2	2	10	0	0	1	0	1	0	0	0	0	1	0	0	0	0	1	0	2	0	100	6.2	It's not simple being a dialysis patient, I am young and I feel completely isolated because of the renal sufficiency. I cannot live the life I want . I do the HD three times a week. I am not optimist for the future.
01272021.Dialys	5		usvad3p2eespai5rdap8n4th3k	1	32	3	4	2	2	11	0	0	0	1	0	0	0	0	0	1	0	0	0	1	0	0	2	1	100	7.2	It's not simple being a dialysis patient, I am young and I feel completely isolated because of the renal sufficiency. I cannot live the life I want . I do the HD three times a week. I am not optimist for the future.
01272021.Dialys	5		usvad3p2eespai5rdap8n4th3k	1	32	3	4	2	2	12	0	0	0	1	0	1	0	0	0	0	0	1	0	0	0	0	1	0	101	7.7	It's not simple being a dialysis patient, I am young and I feel completely isolated because of the renal sufficiency. I cannot live the life I want . I do the HD three times a week. I am not optimist for the future.
01272021.Dialys	5		usvad3p2eespai5rdap8n4th3k	1	32	3	4	2	2	13	1	0	0	0	0	0	1	0	1	0	0	0	1	0	0	0	1	0	100	6.3	It's not simple being a dialysis patient, I am young and I feel completely isolated because of the renal sufficiency. I cannot live the life I want . I do the HD three times a week. I am not optimist for the future.
01272021.Dialys	5		usvad3p2eespai5rdap8n4th3k	1	32	3	4	2	2	14	1	0	0	0	0	0	0	0	0	0	0	0	0	0	1	0	4	0	1	7.9	It's not simple being a dialysis patient, I am young and I feel completely isolated because of the renal sufficiency. I cannot live the life I want . I do the HD three times a week. I am not optimist for the future.
01272021.Dialys	5		usvad3p2eespai5rdap8n4th3k	1	32	3	4	2	2	15	0	0	1	0	0	0	1	0	0	1	0	0	0	0	0	0	7	100	0	4.9	It's not simple being a dialysis patient, I am young and I feel completely isolated because of the renal sufficiency. I cannot live the life I want . I do the HD three times a week. I am not optimist for the future.
01272021.Dialys	5		usvad3p2eespai5rdap8n4th3k	1	32	3	4	2	2	16	0	0	1	0	0	1	0	0	1	0	0	0	0	1	0	0	6	1	1	4.5	It's not simple being a dialysis patient, I am young and I feel completely isolated because of the renal sufficiency. I cannot live the life I want . I do the HD three times a week. I am not optimist for the future.
01272021.Dialys	5		usvad3p2eespai5rdap8n4th3k	1	32	3	4	2	2	17	0	0	0	0	0	0	1	0	0	0	0	0	0	0	0	1	4	1	1	9	It's not simple being a dialysis patient, I am young and I feel completely isolated because of the renal sufficiency. I cannot live the life I want . I do the HD three times a week. I am not optimist for the future.
01272021.Dialys	5		usvad3p2eespai5rdap8n4th3k	1	32	3	4	2	2	18	1	0	0	0	0	0	0	1	1	0	0	0	0	0	0	1	9	101	1	9	It's not simple being a dialysis patient, I am young and I feel completely isolated because of the renal sufficiency. I cannot live the life I want . I do the HD three times a week. I am not optimist for the future.
01272021.Dialys	5		usvad3p2eespai5rdap8n4th3k	1	32	3	4	2	2	19	0	1	0	0	0	0	1	0	0	0	0	0	0	1	0	0	5	1	0	9	It's not simple being a dialysis patient, I am young and I feel completely isolated because of the renal sufficiency. I cannot live the life I want . I do the HD three times a week. I am not optimist for the future.
01272021.Dialys	5		usvad3p2eespai5rdap8n4th3k	1	32	3	4	2	2	20	1	0	0	0	1	0	0	0	0	0	1	0	0	0	0	0	1	1	101	4.7	It's not simple being a dialysis patient, I am young and I feel completely isolated because of the renal sufficiency. I cannot live the life I want . I do the HD three times a week. I am not optimist for the future.
01272021.Dialys	5		usvad3p2eespai5rdap8n4th3k	1	32	3	4	2	2	21	0	1	0	0	0	1	0	0	1	0	0	0	1	0	0	0	2	0	101	8.3	It's not simple being a dialysis patient, I am young and I feel completely isolated because of the renal sufficiency. I cannot live the life I want . I do the HD three times a week. I am not optimist for the future.
01272021.Dialys	5		usvad3p2eespai5rdap8n4th3k	1	32	3	4	2	2	22	0	0	0	0	1	0	0	0	0	0	0	1	0	0	0	1	3	0	100	9	It's not simple being a dialysis patient, I am young and I feel completely isolated because of the renal sufficiency. I cannot live the life I want . I do the HD three times a week. I am not optimist for the future.
01272021.Dialys	5		usvad3p2eespai5rdap8n4th3k	1	32	3	4	2	2	23	1	0	0	0	0	1	0	0	0	0	0	1	0	0	1	0	1	0	101	5.1	It's not simple being a dialysis patient, I am young and I feel completely isolated because of the renal sufficiency. I cannot live the life I want . I do the HD three times a week. I am not optimist for the future.
01272021.Dialys	5		usvad3p2eespai5rdap8n4th3k	1	32	3	4	2	2	24	1	0	0	0	0	1	0	0	0	0	0	1	0	0	1	0	2	0	101	6.4	It's not simple being a dialysis patient, I am young and I feel completely isolated because of the renal sufficiency. I cannot live the life I want . I do the HD three times a week. I am not optimist for the future.
01272021.Dialys	6		usvad3p2eespai5rdap8n4th3k	1	24	2	3	2	2	1	0	0	1	0	1	0	0	0	0	1	0	0	1	0	0	0	1	1	100	2.2	I am not optimistic for the future. My parents support me completely and the state covers the HD treatment and partially the drugs I need as a Dialysis patient.
01272021.Dialys	6		usvad3p2eespai5rdap8n4th3k	1	24	2	3	2	2	2	1	0	0	0	0	0	0	1	0	0	1	0	1	0	0	0	2	0	100	9	I am not optimistic for the future. My parents support me completely and the state covers the HD treatment and partially the drugs I need as a Dialysis patient.
01272021.Dialys	6		usvad3p2eespai5rdap8n4th3k	1	24	2	3	2	2	3	0	0	0	0	0	0	0	1	0	1	0	0	0	1	0	0	1	0	100	6.8	I am not optimistic for the future. My parents support me completely and the state covers the HD treatment and partially the drugs I need as a Dialysis patient.
01272021.Dialys	6		usvad3p2eespai5rdap8n4th3k	1	24	2	3	2	2	4	0	0	1	0	0	0	0	1	0	0	0	1	0	0	1	0	1	0	101	4	I am not optimistic for the future. My parents support me completely and the state covers the HD treatment and partially the drugs I need as a Dialysis patient.
01272021.Dialys	6		usvad3p2eespai5rdap8n4th3k	1	24	2	3	2	2	5	0	0	1	0	0	1	0	0	1	0	0	0	0	0	0	1	1	0	100	9	I am not optimistic for the future. My parents support me completely and the state covers the HD treatment and partially the drugs I need as a Dialysis patient.
01272021.Dialys	6		usvad3p2eespai5rdap8n4th3k	1	24	2	3	2	2	6	0	1	0	0	0	0	0	1	0	0	0	1	0	0	0	1	6	0	0	9	I am not optimistic for the future. My parents support me completely and the state covers the HD treatment and partially the drugs I need as a Dialysis patient.
01272021.Dialys	6		usvad3p2eespai5rdap8n4th3k	1	24	2	3	2	2	7	1	0	0	0	0	0	0	0	0	1	0	0	0	0	1	0	1	0	100	6	I am not optimistic for the future. My parents support me completely and the state covers the HD treatment and partially the drugs I need as a Dialysis patient.
01272021.Dialys	6		usvad3p2eespai5rdap8n4th3k	1	24	2	3	2	2	8	0	0	0	0	0	1	0	0	0	0	1	0	0	0	1	0	8	101	1	9	I am not optimistic for the future. My parents support me completely and the state covers the HD treatment and partially the drugs I need as a Dialysis patient.
01272021.Dialys	6		usvad3p2eespai5rdap8n4th3k	1	24	2	3	2	2	9	0	0	0	1	1	0	0	0	1	0	0	0	0	0	0	0	6	1	1	9	I am not optimistic for the future. My parents support me completely and the state covers the HD treatment and partially the drugs I need as a Dialysis patient.
01272021.Dialys	6		usvad3p2eespai5rdap8n4th3k	1	24	2	3	2	2	10	0	1	0	0	0	0	1	0	0	0	0	0	0	0	1	0	2	0	101	4	I am not optimistic for the future. My parents support me completely and the state covers the HD treatment and partially the drugs I need as a Dialysis patient.
01272021.Dialys	6		usvad3p2eespai5rdap8n4th3k	1	24	2	3	2	2	11	0	1	0	0	0	0	1	0	0	0	0	0	0	1	0	0	5	0	0	7	I am not optimistic for the future. My parents support me completely and the state covers the HD treatment and partially the drugs I need as a Dialysis patient.
01272021.Dialys	6		usvad3p2eespai5rdap8n4th3k	1	24	2	3	2	2	12	0	0	1	0	0	0	1	0	0	0	0	1	0	1	0	0	2	0	101	3.8	I am not optimistic for the future. My parents support me completely and the state covers the HD treatment and partially the drugs I need as a Dialysis patient.
01272021.Dialys	6		usvad3p2eespai5rdap8n4th3k	1	24	2	3	2	2	13	0	0	0	0	0	0	1	0	0	0	1	0	1	0	0	0	1	0	100	9	I am not optimistic for the future. My parents support me completely and the state covers the HD treatment and partially the drugs I need as a Dialysis patient.
01272021.Dialys	6		usvad3p2eespai5rdap8n4th3k	1	24	2	3	2	2	14	0	1	0	0	0	0	0	0	0	0	1	0	0	1	0	0	1	1	101	9	I am not optimistic for the future. My parents support me completely and the state covers the HD treatment and partially the drugs I need as a Dialysis patient.
01272021.Dialys	6		usvad3p2eespai5rdap8n4th3k	1	24	2	3	2	2	15	1	0	0	0	0	0	0	1	1	0	0	0	0	0	0	0	1	0	100	5.2	I am not optimistic for the future. My parents support me completely and the state covers the HD treatment and partially the drugs I need as a Dialysis patient.
01272021.Dialys	6		usvad3p2eespai5rdap8n4th3k	1	24	2	3	2	2	16	0	0	0	1	1	0	0	0	1	0	0	0	0	0	1	0	2	1	101	8.4	I am not optimistic for the future. My parents support me completely and the state covers the HD treatment and partially the drugs I need as a Dialysis patient.
01272021.Dialys	6		usvad3p2eespai5rdap8n4th3k	1	24	2	3	2	2	17	0	0	1	0	0	0	0	0	1	0	0	0	1	0	0	0	3	0	100	9	I am not optimistic for the future. My parents support me completely and the state covers the HD treatment and partially the drugs I need as a Dialysis patient.
01272021.Dialys	6		usvad3p2eespai5rdap8n4th3k	1	24	2	3	2	2	18	0	0	0	1	0	1	0	0	0	0	1	0	0	1	0	0	1	0	100	6.2	I am not optimistic for the future. My parents support me completely and the state covers the HD treatment and partially the drugs I need as a Dialysis patient.
01272021.Dialys	6		usvad3p2eespai5rdap8n4th3k	1	24	2	3	2	2	19	0	0	0	0	0	1	0	0	0	0	0	0	0	0	0	1	2	0	100	9	I am not optimistic for the future. My parents support me completely and the state covers the HD treatment and partially the drugs I need as a Dialysis patient.
01272021.Dialys	6		usvad3p2eespai5rdap8n4th3k	1	24	2	3	2	2	20	0	0	0	1	0	0	0	0	0	1	0	0	0	0	0	1	9	100	0	9	I am not optimistic for the future. My parents support me completely and the state covers the HD treatment and partially the drugs I need as a Dialysis patient.
01272021.Dialys	6		usvad3p2eespai5rdap8n4th3k	1	24	2	3	2	2	21	0	1	0	0	1	0	0	0	0	0	0	0	0	0	0	0	5	0	1	5.7	I am not optimistic for the future. My parents support me completely and the state covers the HD treatment and partially the drugs I need as a Dialysis patient.
01272021.Dialys	6		usvad3p2eespai5rdap8n4th3k	1	24	2	3	2	2	22	0	0	0	1	0	1	0	0	0	0	0	1	1	0	0	0	1	1	100	3.9	I am not optimistic for the future. My parents support me completely and the state covers the HD treatment and partially the drugs I need as a Dialysis patient.
01272021.Dialys	6		usvad3p2eespai5rdap8n4th3k	1	24	2	3	2	2	23	1	0	0	0	1	0	0	0	0	0	0	1	0	0	0	1	1	1	100	9	I am not optimistic for the future. My parents support me completely and the state covers the HD treatment and partially the drugs I need as a Dialysis patient.
01272021.Dialys	6		usvad3p2eespai5rdap8n4th3k	1	24	2	3	2	2	24	1	0	0	0	1	0	0	0	0	0	0	1	0	0	0	1	1	0	100	9	I am not optimistic for the future. My parents support me completely and the state covers the HD treatment and partially the drugs I need as a Dialysis patient.
01272021.Dialys	7		usvad3p2eespai5rdap8n4th3k	2	26	3	2	1	3	1	1	0	0	0	0	1	0	0	0	1	0	0	0	0	1	0	1	0	100	4.7
01272021.Dialys	7		usvad3p2eespai5rdap8n4th3k	2	26	3	2	1	3	2	0	1	0	0	0	1	0	0	0	0	0	1	0	0	0	1	2	1	101	9
01272021.Dialys	7		usvad3p2eespai5rdap8n4th3k	2	26	3	2	1	3	3	0	0	1	0	0	0	1	0	0	1	0	0	0	0	0	0	1	0	100	9
01272021.Dialys	7		usvad3p2eespai5rdap8n4th3k	2	26	3	2	1	3	4	0	0	1	0	1	0	0	0	0	0	0	1	0	0	1	0	9	101	0	8.2
01272021.Dialys	7		usvad3p2eespai5rdap8n4th3k	2	26	3	2	1	3	5	0	0	1	0	0	0	1	0	0	1	0	0	0	0	0	1	1	0	100	5.4
01272021.Dialys	7		usvad3p2eespai5rdap8n4th3k	2	26	3	2	1	3	6	0	0	0	0	1	0	0	0	0	1	0	0	0	1	0	0	6	0	1	9
01272021.Dialys	7		usvad3p2eespai5rdap8n4th3k	2	26	3	2	1	3	7	0	0	0	1	1	0	0	0	0	0	1	0	0	0	0	0	2	0	100	9
01272021.Dialys	7		usvad3p2eespai5rdap8n4th3k	2	26	3	2	1	3	8	1	0	0	0	0	0	0	1	0	0	0	0	0	0	0	1	1	1	101	9
01272021.Dialys	7		usvad3p2eespai5rdap8n4th3k	2	26	3	2	1	3	9	1	0	0	0	0	0	1	0	0	0	0	1	0	1	0	0	1	1	101	3.7
01272021.Dialys	7		usvad3p2eespai5rdap8n4th3k	2	26	3	2	1	3	10	0	0	0	0	1	0	0	0	0	0	1	0	0	0	0	1	2	0	100	8.7
01272021.Dialys	7		usvad3p2eespai5rdap8n4th3k	2	26	3	2	1	3	11	0	1	0	0	0	0	1	0	0	0	1	0	0	0	0	0	1	0	100	9
01272021.Dialys	7		usvad3p2eespai5rdap8n4th3k	2	26	3	2	1	3	12	0	0	1	0	0	1	0	0	0	0	1	0	0	1	0	0	3	1	101	9
01272021.Dialys	7		usvad3p2eespai5rdap8n4th3k	2	26	3	2	1	3	13	0	0	0	0	0	0	0	1	1	0	0	0	1	0	0	0	7	100	1	9
01272021.Dialys	7		usvad3p2eespai5rdap8n4th3k	2	26	3	2	1	3	14	0	0	1	0	0	0	0	0	1	0	0	0	0	0	0	0	5	1	1	9
01272021.Dialys	7		usvad3p2eespai5rdap8n4th3k	2	26	3	2	1	3	15	0	0	0	1	0	0	0	0	1	0	0	0	0	0	0	1	9	100	1	7.4
01272021.Dialys	7		usvad3p2eespai5rdap8n4th3k	2	26	3	2	1	3	16	1	0	0	0	0	0	0	1	0	1	0	0	1	0	0	0	5	0	1	9
01272021.Dialys	7		usvad3p2eespai5rdap8n4th3k	2	26	3	2	1	3	17	0	0	0	0	0	0	1	0	0	0	0	1	0	0	1	0	4	1	1	9
01272021.Dialys	7		usvad3p2eespai5rdap8n4th3k	2	26	3	2	1	3	18	0	0	0	1	0	0	0	0	1	0	0	0	1	0	0	0	2	1	100	8.3
01272021.Dialys	7		usvad3p2eespai5rdap8n4th3k	2	26	3	2	1	3	19	1	0	0	0	0	0	0	0	0	0	0	0	0	1	0	0	6	0	0	9
01272021.Dialys	7		usvad3p2eespai5rdap8n4th3k	2	26	3	2	1	3	20	0	1	0	0	0	1	0	0	1	0	0	0	0	1	0	0	3	1	101	6.5
01272021.Dialys	7		usvad3p2eespai5rdap8n4th3k	2	26	3	2	1	3	21	0	1	0	0	1	0	0	0	0	0	0	0	1	0	0	0	6	1	1	8.5
01272021.Dialys	7		usvad3p2eespai5rdap8n4th3k	2	26	3	2	1	3	22	0	0	0	1	0	1	0	0	0	0	0	1	1	0	0	0	1	1	100	6.4
01272021.Dialys	7		usvad3p2eespai5rdap8n4th3k	2	26	3	2	1	3	23	0	0	0	1	0	0	0	1	0	0	0	0	0	0	1	0	1	1	100	9
01272021.Dialys	7		usvad3p2eespai5rdap8n4th3k	2	26	3	2	1	3	24	0	0	0	1	0	0	0	1	0	0	0	0	0	0	1	0	1	1	100	4.9
01272021.Dialys	8		q90qon3uqdshjfcamdqvo6ipnb	1	60	6	3	2	2	1	0	1	0	0	1	0	0	0	0	1	0	0	0	0	0	0	9	100	0	9	It makes my life difficult economically .
01272021.Dialys	8		q90qon3uqdshjfcamdqvo6ipnb	1	60	6	3	2	2	2	0	0	0	1	0	0	1	0	0	0	0	0	0	0	1	0	2	1	101	9	It makes my life difficult economically .
01272021.Dialys	8		q90qon3uqdshjfcamdqvo6ipnb	1	60	6	3	2	2	3	0	1	0	0	1	0	0	0	1	0	0	0	0	0	0	0	4	1	0	9	It makes my life difficult economically .
01272021.Dialys	8		q90qon3uqdshjfcamdqvo6ipnb	1	60	6	3	2	2	4	0	0	0	1	0	1	0	0	0	1	0	0	1	0	0	0	2	0	100	9	It makes my life difficult economically .
01272021.Dialys	8		q90qon3uqdshjfcamdqvo6ipnb	1	60	6	3	2	2	5	0	0	0	1	0	0	0	0	0	0	0	1	0	1	0	0	2	1	100	9	It makes my life difficult economically .
01272021.Dialys	8		q90qon3uqdshjfcamdqvo6ipnb	1	60	6	3	2	2	6	0	0	0	1	0	0	1	0	1	0	0	0	0	0	1	0	8	101	1	9	It makes my life difficult economically .
01272021.Dialys	8		q90qon3uqdshjfcamdqvo6ipnb	1	60	6	3	2	2	7	1	0	0	0	0	0	0	0	0	0	1	0	0	0	1	0	3	1	101	9	It makes my life difficult economically .
01272021.Dialys	8		q90qon3uqdshjfcamdqvo6ipnb	1	60	6	3	2	2	8	0	0	1	0	0	0	0	1	0	0	1	0	1	0	0	0	5	1	1	9	It makes my life difficult economically .
01272021.Dialys	8		q90qon3uqdshjfcamdqvo6ipnb	1	60	6	3	2	2	9	0	1	0	0	0	0	0	0	0	1	0	0	1	0	0	0	6	1	1	9	It makes my life difficult economically .
01272021.Dialys	8		q90qon3uqdshjfcamdqvo6ipnb	1	60	6	3	2	2	10	0	0	1	0	1	0	0	0	0	0	0	0	0	1	0	0	4	0	1	7.3	It makes my life difficult economically .
01272021.Dialys	8		q90qon3uqdshjfcamdqvo6ipnb	1	60	6	3	2	2	11	0	0	1	0	0	0	0	0	1	0	0	0	0	1	0	0	3	0	101	8.7	It makes my life difficult economically .
01272021.Dialys	8		q90qon3uqdshjfcamdqvo6ipnb	1	60	6	3	2	2	12	0	0	0	0	0	0	0	1	0	1	0	0	0	1	0	0	3	1	101	7	It makes my life difficult economically .
01272021.Dialys	8		q90qon3uqdshjfcamdqvo6ipnb	1	60	6	3	2	2	13	0	1	0	0	0	0	1	0	0	0	0	0	0	0	0	0	3	0	101	7.8	It makes my life difficult economically .
01272021.Dialys	8		q90qon3uqdshjfcamdqvo6ipnb	1	60	6	3	2	2	14	0	0	0	0	1	0	0	0	0	0	1	0	1	0	0	0	5	0	1	9	It makes my life difficult economically .
01272021.Dialys	8		q90qon3uqdshjfcamdqvo6ipnb	1	60	6	3	2	2	15	0	0	0	0	0	1	0	0	1	0	0	0	1	0	0	0	3	1	101	7	It makes my life difficult economically .
01272021.Dialys	8		q90qon3uqdshjfcamdqvo6ipnb	1	60	6	3	2	2	16	0	1	0	0	0	0	0	1	0	0	0	1	0	0	0	1	3	0	101	7.8	It makes my life difficult economically .
01272021.Dialys	8		q90qon3uqdshjfcamdqvo6ipnb	1	60	6	3	2	2	17	0	0	1	0	0	0	0	1	0	0	0	0	0	0	1	0	4	0	0	9	It makes my life difficult economically .
01272021.Dialys	8		q90qon3uqdshjfcamdqvo6ipnb	1	60	6	3	2	2	18	0	0	0	1	0	1	0	0	0	0	1	0	0	0	0	1	6	0	1	7	It makes my life difficult economically .
01272021.Dialys	8		q90qon3uqdshjfcamdqvo6ipnb	1	60	6	3	2	2	19	0	0	0	0	0	1	0	0	0	0	0	1	0	0	0	0	5	1	1	9	It makes my life difficult economically .
01272021.Dialys	8		q90qon3uqdshjfcamdqvo6ipnb	1	60	6	3	2	2	20	1	0	0	0	0	0	1	0	0	0	1	0	0	1	0	0	4	1	0	9	It makes my life difficult economically .
01272021.Dialys	8		q90qon3uqdshjfcamdqvo6ipnb	1	60	6	3	2	2	21	1	0	0	0	0	1	0	0	0	0	0	1	0	0	1	0	2	1	100	8.3	It makes my life difficult economically .
01272021.Dialys	8		q90qon3uqdshjfcamdqvo6ipnb	1	60	6	3	2	2	22	0	0	1	0	0	0	1	0	0	0	0	1	0	0	0	1	3	0	101	9	It makes my life difficult economically .
01272021.Dialys	8		q90qon3uqdshjfcamdqvo6ipnb	1	60	6	3	2	2	23	1	0	0	0	1	0	0	0	0	1	0	0	0	0	0	1	3	0	101	9	It makes my life difficult economically .
01272021.Dialys	8		q90qon3uqdshjfcamdqvo6ipnb	1	60	6	3	2	2	24	1	0	0	0	1	0	0	0	0	1	0	0	0	0	0	1	2	0	100	7.5	It makes my life difficult economically .
01272021.Dialys	9		usvad3p2eespai5rdap8n4th3k	2	69	7	2	2	2	1	0	1	0	0	0	0	0	0	0	1	0	0	0	0	0	1	1	1	101	9	As a dialysis patient, If I wouldn't have had the support of my children and my pension, life would be difficult. The State doesn't offer the maximum for us and does not cover totaly our medications cost as a dialysis patient.
01272021.Dialys	9		usvad3p2eespai5rdap8n4th3k	2	69	7	2	2	2	2	0	0	0	1	1	0	0	0	1	0	0	0	0	1	0	0	1	0	101	9	As a dialysis patient, If I wouldn't have had the support of my children and my pension, life would be difficult. The State doesn't offer the maximum for us and does not cover totaly our medications cost as a dialysis patient.
01272021.Dialys	9		usvad3p2eespai5rdap8n4th3k	2	69	7	2	2	2	3	0	0	0	1	0	1	0	0	0	0	0	0	0	0	0	1	2	1	101	9	As a dialysis patient, If I wouldn't have had the support of my children and my pension, life would be difficult. The State doesn't offer the maximum for us and does not cover totaly our medications cost as a dialysis patient.
01272021.Dialys	9		usvad3p2eespai5rdap8n4th3k	2	69	7	2	2	2	4	0	0	0	1	0	0	0	0	0	0	0	1	1	0	0	0	1	0	101	7.1	As a dialysis patient, If I wouldn't have had the support of my children and my pension, life would be difficult. The State doesn't offer the maximum for us and does not cover totaly our medications cost as a dialysis patient.
01272021.Dialys	9		usvad3p2eespai5rdap8n4th3k	2	69	7	2	2	2	5	0	0	1	0	1	0	0	0	0	0	0	0	1	0	0	0	1	0	100	8.4	As a dialysis patient, If I wouldn't have had the support of my children and my pension, life would be difficult. The State doesn't offer the maximum for us and does not cover totaly our medications cost as a dialysis patient.
01272021.Dialys	9		usvad3p2eespai5rdap8n4th3k	2	69	7	2	2	2	6	0	1	0	0	0	0	0	1	1	0	0	0	0	0	1	0	1	1	100	5.4	As a dialysis patient, If I wouldn't have had the support of my children and my pension, life would be difficult. The State doesn't offer the maximum for us and does not cover totaly our medications cost as a dialysis patient.
01272021.Dialys	9		usvad3p2eespai5rdap8n4th3k	2	69	7	2	2	2	7	0	1	0	0	0	1	0	0	0	0	0	1	0	1	0	0	2	0	101	9	As a dialysis patient, If I wouldn't have had the support of my children and my pension, life would be difficult. The State doesn't offer the maximum for us and does not cover totaly our medications cost as a dialysis patient.
01272021.Dialys	9		usvad3p2eespai5rdap8n4th3k	2	69	7	2	2	2	8	1	0	0	0	0	0	1	0	0	1	0	0	0	0	1	0	1	0	100	9	As a dialysis patient, If I wouldn't have had the support of my children and my pension, life would be difficult. The State doesn't offer the maximum for us and does not cover totaly our medications cost as a dialysis patient.
01272021.Dialys	9		usvad3p2eespai5rdap8n4th3k	2	69	7	2	2	2	9	0	0	1	0	0	0	0	1	0	1	0	0	0	1	0	0	6	0	1	9	As a dialysis patient, If I wouldn't have had the support of my children and my pension, life would be difficult. The State doesn't offer the maximum for us and does not cover totaly our medications cost as a dialysis patient.
01272021.Dialys	9		usvad3p2eespai5rdap8n4th3k	2	69	7	2	2	2	10	1	0	0	0	1	0	0	0	0	0	0	1	0	0	0	0	1	0	101	9	As a dialysis patient, If I wouldn't have had the support of my children and my pension, life would be difficult. The State doesn't offer the maximum for us and does not cover totaly our medications cost as a dialysis patient.
01272021.Dialys	9		usvad3p2eespai5rdap8n4th3k	2	69	7	2	2	2	11	0	0	0	0	0	1	0	0	0	0	1	0	0	0	1	0	1	1	101	4.3	As a dialysis patient, If I wouldn't have had the support of my children and my pension, life would be difficult. The State doesn't offer the maximum for us and does not cover totaly our medications cost as a dialysis patient.
01272021.Dialys	9		usvad3p2eespai5rdap8n4th3k	2	69	7	2	2	2	12	1	0	0	0	0	0	0	1	0	0	0	0	1	0	0	0	1	0	101	6	As a dialysis patient, If I wouldn't have had the support of my children and my pension, life would be difficult. The State doesn't offer the maximum for us and does not cover totaly our medications cost as a dialysis patient.
01272021.Dialys	9		usvad3p2eespai5rdap8n4th3k	2	69	7	2	2	2	13	0	0	0	1	1	0	0	0	0	0	0	1	0	0	0	0	4	1	1	9	As a dialysis patient, If I wouldn't have had the support of my children and my pension, life would be difficult. The State doesn't offer the maximum for us and does not cover totaly our medications cost as a dialysis patient.
01272021.Dialys	9		usvad3p2eespai5rdap8n4th3k	2	69	7	2	2	2	14	0	1	0	0	0	0	1	0	0	0	1	0	0	1	0	0	1	0	100	2.8	As a dialysis patient, If I wouldn't have had the support of my children and my pension, life would be difficult. The State doesn't offer the maximum for us and does not cover totaly our medications cost as a dialysis patient.
01272021.Dialys	9		usvad3p2eespai5rdap8n4th3k	2	69	7	2	2	2	15	0	0	0	0	0	0	1	0	0	0	0	1	0	0	0	0	8	101	1	4.5	As a dialysis patient, If I wouldn't have had the support of my children and my pension, life would be difficult. The State doesn't offer the maximum for us and does not cover totaly our medications cost as a dialysis patient.
01272021.Dialys	9		usvad3p2eespai5rdap8n4th3k	2	69	7	2	2	2	16	0	0	1	0	0	0	1	0	1	0	0	0	0	0	0	1	2	1	100	8.9	As a dialysis patient, If I wouldn't have had the support of my children and my pension, life would be difficult. The State doesn't offer the maximum for us and does not cover totaly our medications cost as a dialysis patient.
01272021.Dialys	9		usvad3p2eespai5rdap8n4th3k	2	69	7	2	2	2	17	1	0	0	0	0	0	0	0	0	0	1	0	0	0	0	1	1	0	100	7.8	As a dialysis patient, If I wouldn't have had the support of my children and my pension, life would be difficult. The State doesn't offer the maximum for us and does not cover totaly our medications cost as a dialysis patient.
01272021.Dialys	9		usvad3p2eespai5rdap8n4th3k	2	69	7	2	2	2	18	1	0	0	0	0	1	0	0	1	0	0	0	0	1	0	0	1	1	101	9	As a dialysis patient, If I wouldn't have had the support of my children and my pension, life would be difficult. The State doesn't offer the maximum for us and does not cover totaly our medications cost as a dialysis patient.
01272021.Dialys	9		usvad3p2eespai5rdap8n4th3k	2	69	7	2	2	2	19	0	1	0	0	0	0	0	1	0	0	0	0	0	0	0	0	9	100	1	8.5	As a dialysis patient, If I wouldn't have had the support of my children and my pension, life would be difficult. The State doesn't offer the maximum for us and does not cover totaly our medications cost as a dialysis patient.
01272021.Dialys	9		usvad3p2eespai5rdap8n4th3k	2	69	7	2	2	2	20	0	0	1	0	0	1	0	0	0	0	1	0	1	0	0	0	4	0	1	9	As a dialysis patient, If I wouldn't have had the support of my children and my pension, life would be difficult. The State doesn't offer the maximum for us and does not cover totaly our medications cost as a dialysis patient.
01272021.Dialys	9		usvad3p2eespai5rdap8n4th3k	2	69	7	2	2	2	21	0	0	0	1	0	0	0	1	0	1	0	0	1	0	0	0	1	0	101	5.7	As a dialysis patient, If I wouldn't have had the support of my children and my pension, life would be difficult. The State doesn't offer the maximum for us and does not cover totaly our medications cost as a dialysis patient.
01272021.Dialys	9		usvad3p2eespai5rdap8n4th3k	2	69	7	2	2	2	22	0	0	0	0	0	0	1	0	0	1	0	0	0	0	1	0	1	1	101	7.7	As a dialysis patient, If I wouldn't have had the support of my children and my pension, life would be difficult. The State doesn't offer the maximum for us and does not cover totaly our medications cost as a dialysis patient.
01272021.Dialys	9		usvad3p2eespai5rdap8n4th3k	2	69	7	2	2	2	23	0	0	1	0	0	0	0	0	1	0	0	0	0	0	1	0	7	100	0	5.1	As a dialysis patient, If I wouldn't have had the support of my children and my pension, life would be difficult. The State doesn't offer the maximum for us and does not cover totaly our medications cost as a dialysis patient.
01272021.Dialys	9		usvad3p2eespai5rdap8n4th3k	2	69	7	2	2	2	24	0	0	1	0	0	0	0	0	1	0	0	0	0	0	1	0	1	1	100	9	As a dialysis patient, If I wouldn't have had the support of my children and my pension, life would be difficult. The State doesn't offer the maximum for us and does not cover totaly our medications cost as a dialysis patient.
01272021.Dialys	10		usvad3p2eespai5rdap8n4th3k	1	69	7	2	1	1	1	0	0	0	1	0	0	1	0	1	0	0	0	1	0	0	0	2	0	101	9	I am a dialysis patient and pensioner. It's an illness that I never could immagine it would happen to me. I 'd have severe economical problems if I wouldn't have had the support of my son who supports me and helps me every day. I have a big family and I feel grateful. The support of the State is not sufficient for a dignified and comfortable living.
01272021.Dialys	10		usvad3p2eespai5rdap8n4th3k	1	69	7	2	1	1	2	1	0	0	0	0	0	0	0	0	0	1	0	0	1	0	0	3	0	101	9	I am a dialysis patient and pensioner. It's an illness that I never could immagine it would happen to me. I 'd have severe economical problems if I wouldn't have had the support of my son who supports me and helps me every day. I have a big family and I feel grateful. The support of the State is not sufficient for a dignified and comfortable living.
01272021.Dialys	10		usvad3p2eespai5rdap8n4th3k	1	69	7	2	1	1	3	0	1	0	0	0	1	0	0	0	0	1	0	0	0	0	0	7	101	0	3.3	I am a dialysis patient and pensioner. It's an illness that I never could immagine it would happen to me. I 'd have severe economical problems if I wouldn't have had the support of my son who supports me and helps me every day. I have a big family and I feel grateful. The support of the State is not sufficient for a dignified and comfortable living.
01272021.Dialys	10		usvad3p2eespai5rdap8n4th3k	1	69	7	2	1	1	4	0	1	0	0	0	1	0	0	0	0	0	0	0	0	1	0	2	1	101	6.6	I am a dialysis patient and pensioner. It's an illness that I never could immagine it would happen to me. I 'd have severe economical problems if I wouldn't have had the support of my son who supports me and helps me every day. I have a big family and I feel grateful. The support of the State is not sufficient for a dignified and comfortable living.
01272021.Dialys	10		usvad3p2eespai5rdap8n4th3k	1	69	7	2	1	1	5	0	0	1	0	1	0	0	0	1	0	0	0	0	1	0	0	1	0	100	9	I am a dialysis patient and pensioner. It's an illness that I never could immagine it would happen to me. I 'd have severe economical problems if I wouldn't have had the support of my son who supports me and helps me every day. I have a big family and I feel grateful. The support of the State is not sufficient for a dignified and comfortable living.
01272021.Dialys	10		usvad3p2eespai5rdap8n4th3k	1	69	7	2	1	1	6	0	1	0	0	0	0	1	0	0	0	1	0	0	0	0	0	2	1	100	9	I am a dialysis patient and pensioner. It's an illness that I never could immagine it would happen to me. I 'd have severe economical problems if I wouldn't have had the support of my son who supports me and helps me every day. I have a big family and I feel grateful. The support of the State is not sufficient for a dignified and comfortable living.
01272021.Dialys	10		usvad3p2eespai5rdap8n4th3k	1	69	7	2	1	1	7	0	0	0	0	0	0	1	0	0	1	0	0	0	0	1	0	2	1	101	9	I am a dialysis patient and pensioner. It's an illness that I never could immagine it would happen to me. I 'd have severe economical problems if I wouldn't have had the support of my son who supports me and helps me every day. I have a big family and I feel grateful. The support of the State is not sufficient for a dignified and comfortable living.
01272021.Dialys	10		usvad3p2eespai5rdap8n4th3k	1	69	7	2	1	1	8	1	0	0	0	0	0	0	1	1	0	0	0	0	0	0	1	7	100	0	8.2	I am a dialysis patient and pensioner. It's an illness that I never could immagine it would happen to me. I 'd have severe economical problems if I wouldn't have had the support of my son who supports me and helps me every day. I have a big family and I feel grateful. The support of the State is not sufficient for a dignified and comfortable living.
01272021.Dialys	10		usvad3p2eespai5rdap8n4th3k	1	69	7	2	1	1	9	1	0	0	0	0	0	1	0	0	0	0	0	0	1	0	0	3	1	101	9	I am a dialysis patient and pensioner. It's an illness that I never could immagine it would happen to me. I 'd have severe economical problems if I wouldn't have had the support of my son who supports me and helps me every day. I have a big family and I feel grateful. The support of the State is not sufficient for a dignified and comfortable living.
01272021.Dialys	10		usvad3p2eespai5rdap8n4th3k	1	69	7	2	1	1	10	0	0	0	0	1	0	0	0	0	0	1	0	0	0	1	0	8	100	0	6.8	I am a dialysis patient and pensioner. It's an illness that I never could immagine it would happen to me. I 'd have severe economical problems if I wouldn't have had the support of my son who supports me and helps me every day. I have a big family and I feel grateful. The support of the State is not sufficient for a dignified and comfortable living.
01272021.Dialys	10		usvad3p2eespai5rdap8n4th3k	1	69	7	2	1	1	11	0	0	0	1	0	0	0	0	1	0	0	0	1	0	0	0	1	0	101	9	I am a dialysis patient and pensioner. It's an illness that I never could immagine it would happen to me. I 'd have severe economical problems if I wouldn't have had the support of my son who supports me and helps me every day. I have a big family and I feel grateful. The support of the State is not sufficient for a dignified and comfortable living.
01272021.Dialys	10		usvad3p2eespai5rdap8n4th3k	1	69	7	2	1	1	12	0	0	1	0	0	0	0	1	0	1	0	0	1	0	0	0	5	1	1	5.5	I am a dialysis patient and pensioner. It's an illness that I never could immagine it would happen to me. I 'd have severe economical problems if I wouldn't have had the support of my son who supports me and helps me every day. I have a big family and I feel grateful. The support of the State is not sufficient for a dignified and comfortable living.
01272021.Dialys	10		usvad3p2eespai5rdap8n4th3k	1	69	7	2	1	1	13	1	0	0	0	1	0	0	0	0	0	0	1	0	0	1	0	4	0	1	4.8	I am a dialysis patient and pensioner. It's an illness that I never could immagine it would happen to me. I 'd have severe economical problems if I wouldn't have had the support of my son who supports me and helps me every day. I have a big family and I feel grateful. The support of the State is not sufficient for a dignified and comfortable living.
01272021.Dialys	10		usvad3p2eespai5rdap8n4th3k	1	69	7	2	1	1	14	0	0	1	0	1	0	0	0	0	0	0	0	1	0	0	0	1	0	101	9	I am a dialysis patient and pensioner. It's an illness that I never could immagine it would happen to me. I 'd have severe economical problems if I wouldn't have had the support of my son who supports me and helps me every day. I have a big family and I feel grateful. The support of the State is not sufficient for a dignified and comfortable living.
01272021.Dialys	10		usvad3p2eespai5rdap8n4th3k	1	69	7	2	1	1	15	0	0	0	1	1	0	0	0	0	1	0	0	0	0	0	1	1	1	100	4.7	I am a dialysis patient and pensioner. It's an illness that I never could immagine it would happen to me. I 'd have severe economical problems if I wouldn't have had the support of my son who supports me and helps me every day. I have a big family and I feel grateful. The support of the State is not sufficient for a dignified and comfortable living.
01272021.Dialys	10		usvad3p2eespai5rdap8n4th3k	1	69	7	2	1	1	16	0	1	0	0	0	0	0	0	1	0	0	0	0	0	0	0	1	0	100	3.1	I am a dialysis patient and pensioner. It's an illness that I never could immagine it would happen to me. I 'd have severe economical problems if I wouldn't have had the support of my son who supports me and helps me every day. I have a big family and I feel grateful. The support of the State is not sufficient for a dignified and comfortable living.
01272021.Dialys	10		usvad3p2eespai5rdap8n4th3k	1	69	7	2	1	1	17	1	0	0	0	0	0	0	0	0	0	0	1	1	0	0	0	5	1	1	4.4	I am a dialysis patient and pensioner. It's an illness that I never could immagine it would happen to me. I 'd have severe economical problems if I wouldn't have had the support of my son who supports me and helps me every day. I have a big family and I feel grateful. The support of the State is not sufficient for a dignified and comfortable living.
01272021.Dialys	10		usvad3p2eespai5rdap8n4th3k	1	69	7	2	1	1	18	0	0	0	0	0	0	0	1	0	1	0	0	0	0	0	0	2	0	100	8.9	I am a dialysis patient and pensioner. It's an illness that I never could immagine it would happen to me. I 'd have severe economical problems if I wouldn't have had the support of my son who supports me and helps me every day. I have a big family and I feel grateful. The support of the State is not sufficient for a dignified and comfortable living.
01272021.Dialys	10		usvad3p2eespai5rdap8n4th3k	1	69	7	2	1	1	19	0	0	0	1	0	1	0	0	0	1	0	0	0	0	1	0	4	0	1	6.1	I am a dialysis patient and pensioner. It's an illness that I never could immagine it would happen to me. I 'd have severe economical problems if I wouldn't have had the support of my son who supports me and helps me every day. I have a big family and I feel grateful. The support of the State is not sufficient for a dignified and comfortable living.
01272021.Dialys	10		usvad3p2eespai5rdap8n4th3k	1	69	7	2	1	1	20	0	0	0	0	0	1	0	0	0	0	0	1	0	1	0	0	2	1	100	9	I am a dialysis patient and pensioner. It's an illness that I never could immagine it would happen to me. I 'd have severe economical problems if I wouldn't have had the support of my son who supports me and helps me every day. I have a big family and I feel grateful. The support of the State is not sufficient for a dignified and comfortable living.
01272021.Dialys	10		usvad3p2eespai5rdap8n4th3k	1	69	7	2	1	1	21	0	0	1	0	0	0	1	0	0	0	0	1	0	0	0	1	2	1	100	9	I am a dialysis patient and pensioner. It's an illness that I never could immagine it would happen to me. I 'd have severe economical problems if I wouldn't have had the support of my son who supports me and helps me every day. I have a big family and I feel grateful. The support of the State is not sufficient for a dignified and comfortable living.
01272021.Dialys	10		usvad3p2eespai5rdap8n4th3k	1	69	7	2	1	1	22	0	1	0	0	0	0	0	1	0	0	0	1	0	0	0	1	1	0	101	4.1	I am a dialysis patient and pensioner. It's an illness that I never could immagine it would happen to me. I 'd have severe economical problems if I wouldn't have had the support of my son who supports me and helps me every day. I have a big family and I feel grateful. The support of the State is not sufficient for a dignified and comfortable living.
01272021.Dialys	10		usvad3p2eespai5rdap8n4th3k	1	69	7	2	1	1	23	0	0	1	0	0	1	0	0	0	0	1	0	0	0	0	1	1	1	100	9	I am a dialysis patient and pensioner. It's an illness that I never could immagine it would happen to me. I 'd have severe economical problems if I wouldn't have had the support of my son who supports me and helps me every day. I have a big family and I feel grateful. The support of the State is not sufficient for a dignified and comfortable living.
01272021.Dialys	10		usvad3p2eespai5rdap8n4th3k	1	69	7	2	1	1	24	0	0	1	0	0	1	0	0	0	0	1	0	0	0	0	1	1	1	100	4.5	I am a dialysis patient and pensioner. It's an illness that I never could immagine it would happen to me. I 'd have severe economical problems if I wouldn't have had the support of my son who supports me and helps me every day. I have a big family and I feel grateful. The support of the State is not sufficient for a dignified and comfortable living.
01272021.Dialys	11		usvad3p2eespai5rdap8n4th3k	1	55	6	1	2	3	1	0	0	0	1	0	1	0	0	0	0	0	0	0	0	0	1	8	101	1	9	Dialysis affect my life negatively. For 6 months I refused to do the HD treatment, I prefered to die. Later,with the help of my family I started again the therapy and I feel better. It's not easy to accept this situation. I do not have economic problems as the components of my family supports me completely.
01272021.Dialys	11		usvad3p2eespai5rdap8n4th3k	1	55	6	1	2	3	2	0	1	0	0	0	1	0	0	0	0	0	1	1	0	0	0	1	1	100	6	Dialysis affect my life negatively. For 6 months I refused to do the HD treatment, I prefered to die. Later,with the help of my family I started again the therapy and I feel better. It's not easy to accept this situation. I do not have economic problems as the components of my family supports me completely.
01272021.Dialys	11		usvad3p2eespai5rdap8n4th3k	1	55	6	1	2	3	3	0	0	1	0	0	0	0	0	0	0	0	1	0	0	1	0	5	1	0	4.6	Dialysis affect my life negatively. For 6 months I refused to do the HD treatment, I prefered to die. Later,with the help of my family I started again the therapy and I feel better. It's not easy to accept this situation. I do not have economic problems as the components of my family supports me completely.
01272021.Dialys	11		usvad3p2eespai5rdap8n4th3k	1	55	6	1	2	3	4	0	0	1	0	0	1	0	0	1	0	0	0	1	0	0	0	1	1	100	3.5	Dialysis affect my life negatively. For 6 months I refused to do the HD treatment, I prefered to die. Later,with the help of my family I started again the therapy and I feel better. It's not easy to accept this situation. I do not have economic problems as the components of my family supports me completely.
01272021.Dialys	11		usvad3p2eespai5rdap8n4th3k	1	55	6	1	2	3	5	0	0	1	0	1	0	0	0	1	0	0	0	0	0	0	0	6	1	0	7.1	Dialysis affect my life negatively. For 6 months I refused to do the HD treatment, I prefered to die. Later,with the help of my family I started again the therapy and I feel better. It's not easy to accept this situation. I do not have economic problems as the components of my family supports me completely.
01272021.Dialys	11		usvad3p2eespai5rdap8n4th3k	1	55	6	1	2	3	6	1	0	0	0	0	0	1	0	0	0	0	1	0	0	0	1	1	0	100	9	Dialysis affect my life negatively. For 6 months I refused to do the HD treatment, I prefered to die. Later,with the help of my family I started again the therapy and I feel better. It's not easy to accept this situation. I do not have economic problems as the components of my family supports me completely.
01272021.Dialys	11		usvad3p2eespai5rdap8n4th3k	1	55	6	1	2	3	7	0	0	1	0	0	0	0	1	0	0	0	1	0	1	0	0	3	0	101	6.2	Dialysis affect my life negatively. For 6 months I refused to do the HD treatment, I prefered to die. Later,with the help of my family I started again the therapy and I feel better. It's not easy to accept this situation. I do not have economic problems as the components of my family supports me completely.
01272021.Dialys	11		usvad3p2eespai5rdap8n4th3k	1	55	6	1	2	3	8	1	0	0	0	0	0	0	1	0	0	0	0	0	0	1	0	1	1	101	5.5	Dialysis affect my life negatively. For 6 months I refused to do the HD treatment, I prefered to die. Later,with the help of my family I started again the therapy and I feel better. It's not easy to accept this situation. I do not have economic problems as the components of my family supports me completely.
01272021.Dialys	11		usvad3p2eespai5rdap8n4th3k	1	55	6	1	2	3	9	0	0	0	1	0	0	1	0	0	0	0	1	0	0	0	0	1	0	100	9	Dialysis affect my life negatively. For 6 months I refused to do the HD treatment, I prefered to die. Later,with the help of my family I started again the therapy and I feel better. It's not easy to accept this situation. I do not have economic problems as the components of my family supports me completely.
01272021.Dialys	11		usvad3p2eespai5rdap8n4th3k	1	55	6	1	2	3	10	0	0	0	1	0	0	1	0	0	1	0	0	1	0	0	0	1	1	100	9	Dialysis affect my life negatively. For 6 months I refused to do the HD treatment, I prefered to die. Later,with the help of my family I started again the therapy and I feel better. It's not easy to accept this situation. I do not have economic problems as the components of my family supports me completely.
01272021.Dialys	11		usvad3p2eespai5rdap8n4th3k	1	55	6	1	2	3	11	1	0	0	0	0	1	0	0	0	1	0	0	0	0	0	0	4	1	1	9	Dialysis affect my life negatively. For 6 months I refused to do the HD treatment, I prefered to die. Later,with the help of my family I started again the therapy and I feel better. It's not easy to accept this situation. I do not have economic problems as the components of my family supports me completely.
01272021.Dialys	11		usvad3p2eespai5rdap8n4th3k	1	55	6	1	2	3	12	0	0	0	0	1	0	0	0	0	0	1	0	0	0	1	0	9	100	1	5.3	Dialysis affect my life negatively. For 6 months I refused to do the HD treatment, I prefered to die. Later,with the help of my family I started again the therapy and I feel better. It's not easy to accept this situation. I do not have economic problems as the components of my family supports me completely.
01272021.Dialys	11		usvad3p2eespai5rdap8n4th3k	1	55	6	1	2	3	13	0	0	0	0	1	0	0	0	0	0	0	0	0	0	0	1	1	1	101	6	Dialysis affect my life negatively. For 6 months I refused to do the HD treatment, I prefered to die. Later,with the help of my family I started again the therapy and I feel better. It's not easy to accept this situation. I do not have economic problems as the components of my family supports me completely.
01272021.Dialys	11		usvad3p2eespai5rdap8n4th3k	1	55	6	1	2	3	14	0	0	0	0	1	0	0	0	1	0	0	0	0	0	1	0	1	1	101	9	Dialysis affect my life negatively. For 6 months I refused to do the HD treatment, I prefered to die. Later,with the help of my family I started again the therapy and I feel better. It's not easy to accept this situation. I do not have economic problems as the components of my family supports me completely.
01272021.Dialys	11		usvad3p2eespai5rdap8n4th3k	1	55	6	1	2	3	15	0	1	0	0	0	0	1	0	0	0	1	0	0	1	0	0	1	0	101	4.7	Dialysis affect my life negatively. For 6 months I refused to do the HD treatment, I prefered to die. Later,with the help of my family I started again the therapy and I feel better. It's not easy to accept this situation. I do not have economic problems as the components of my family supports me completely.
01272021.Dialys	11		usvad3p2eespai5rdap8n4th3k	1	55	6	1	2	3	16	0	1	0	0	0	0	1	0	1	0	0	0	0	0	1	0	8	101	1	6.2	Dialysis affect my life negatively. For 6 months I refused to do the HD treatment, I prefered to die. Later,with the help of my family I started again the therapy and I feel better. It's not easy to accept this situation. I do not have economic problems as the components of my family supports me completely.
01272021.Dialys	11		usvad3p2eespai5rdap8n4th3k	1	55	6	1	2	3	17	0	0	1	0	0	0	0	0	0	0	1	0	1	0	0	0	7	101	1	9	Dialysis affect my life negatively. For 6 months I refused to do the HD treatment, I prefered to die. Later,with the help of my family I started again the therapy and I feel better. It's not easy to accept this situation. I do not have economic problems as the components of my family supports me completely.
01272021.Dialys	11		usvad3p2eespai5rdap8n4th3k	1	55	6	1	2	3	18	0	1	0	0	1	0	0	0	0	1	0	0	0	1	0	0	1	0	100	5.1	Dialysis affect my life negatively. For 6 months I refused to do the HD treatment, I prefered to die. Later,with the help of my family I started again the therapy and I feel better. It's not easy to accept this situation. I do not have economic problems as the components of my family supports me completely.
01272021.Dialys	11		usvad3p2eespai5rdap8n4th3k	1	55	6	1	2	3	19	0	0	0	1	0	1	0	0	0	0	1	0	0	0	0	1	7	100	1	5	Dialysis affect my life negatively. For 6 months I refused to do the HD treatment, I prefered to die. Later,with the help of my family I started again the therapy and I feel better. It's not easy to accept this situation. I do not have economic problems as the components of my family supports me completely.
01272021.Dialys	11		usvad3p2eespai5rdap8n4th3k	1	55	6	1	2	3	20	0	0	0	1	0	0	0	1	0	0	0	0	0	1	0	0	1	1	101	5.1	Dialysis affect my life negatively. For 6 months I refused to do the HD treatment, I prefered to die. Later,with the help of my family I started again the therapy and I feel better. It's not easy to accept this situation. I do not have economic problems as the components of my family supports me completely.
01272021.Dialys	11		usvad3p2eespai5rdap8n4th3k	1	55	6	1	2	3	21	1	0	0	0	0	0	0	1	0	0	1	0	0	0	0	0	1	1	101	9	Dialysis affect my life negatively. For 6 months I refused to do the HD treatment, I prefered to die. Later,with the help of my family I started again the therapy and I feel better. It's not easy to accept this situation. I do not have economic problems as the components of my family supports me completely.
01272021.Dialys	11		usvad3p2eespai5rdap8n4th3k	1	55	6	1	2	3	22	0	1	0	0	0	0	0	1	0	1	0	0	0	0	0	1	2	1	100	4	Dialysis affect my life negatively. For 6 months I refused to do the HD treatment, I prefered to die. Later,with the help of my family I started again the therapy and I feel better. It's not easy to accept this situation. I do not have economic problems as the components of my family supports me completely.
01272021.Dialys	11		usvad3p2eespai5rdap8n4th3k	1	55	6	1	2	3	23	1	0	0	0	0	0	0	0	1	0	0	0	0	1	0	0	5	0	0	7.8	Dialysis affect my life negatively. For 6 months I refused to do the HD treatment, I prefered to die. Later,with the help of my family I started again the therapy and I feel better. It's not easy to accept this situation. I do not have economic problems as the components of my family supports me completely.
01272021.Dialys	11		usvad3p2eespai5rdap8n4th3k	1	55	6	1	2	3	24	1	0	0	0	0	0	0	0	1	0	0	0	0	1	0	0	8	101	1	9	Dialysis affect my life negatively. For 6 months I refused to do the HD treatment, I prefered to die. Later,with the help of my family I started again the therapy and I feel better. It's not easy to accept this situation. I do not have economic problems as the components of my family supports me completely.
01272021.Dialys	12		usvad3p2eespai5rdap8n4th3k	1	73	7	3	1	1	1	0	0	1	0	1	0	0	0	1	0	0	0	0	0	0	1	1	0	101	3.2	I struggle to afford life as a dialysis patient. The State does not support the patients economicaly, the pension for a dialysis patient is not sufficient for a degnified living. My family supports me partially.
01272021.Dialys	12		usvad3p2eespai5rdap8n4th3k	1	73	7	3	1	1	2	0	0	1	0	0	1	0	0	0	0	1	0	0	0	0	0	1	1	101	2.8	I struggle to afford life as a dialysis patient. The State does not support the patients economicaly, the pension for a dialysis patient is not sufficient for a degnified living. My family supports me partially.
01272021.Dialys	12		usvad3p2eespai5rdap8n4th3k	1	73	7	3	1	1	3	0	0	0	0	0	0	1	0	0	1	0	0	0	0	0	0	6	0	1	9	I struggle to afford life as a dialysis patient. The State does not support the patients economicaly, the pension for a dialysis patient is not sufficient for a degnified living. My family supports me partially.
01272021.Dialys	12		usvad3p2eespai5rdap8n4th3k	1	73	7	3	1	1	4	0	1	0	0	0	0	0	1	0	0	1	0	0	0	0	1	5	1	0	3.5	I struggle to afford life as a dialysis patient. The State does not support the patients economicaly, the pension for a dialysis patient is not sufficient for a degnified living. My family supports me partially.
01272021.Dialys	12		usvad3p2eespai5rdap8n4th3k	1	73	7	3	1	1	5	0	0	0	1	0	0	1	0	0	0	0	1	0	0	0	0	1	1	101	6.7	I struggle to afford life as a dialysis patient. The State does not support the patients economicaly, the pension for a dialysis patient is not sufficient for a degnified living. My family supports me partially.
01272021.Dialys	12		usvad3p2eespai5rdap8n4th3k	1	73	7	3	1	1	6	0	0	1	0	0	0	0	0	0	1	0	0	0	1	0	0	5	0	1	9	I struggle to afford life as a dialysis patient. The State does not support the patients economicaly, the pension for a dialysis patient is not sufficient for a degnified living. My family supports me partially.
01272021.Dialys	12		usvad3p2eespai5rdap8n4th3k	1	73	7	3	1	1	7	0	0	0	1	0	1	0	0	1	0	0	0	1	0	0	0	3	0	101	9	I struggle to afford life as a dialysis patient. The State does not support the patients economicaly, the pension for a dialysis patient is not sufficient for a degnified living. My family supports me partially.
01272021.Dialys	12		usvad3p2eespai5rdap8n4th3k	1	73	7	3	1	1	8	1	0	0	0	0	0	0	0	1	0	0	0	0	0	0	1	6	1	0	7.3	I struggle to afford life as a dialysis patient. The State does not support the patients economicaly, the pension for a dialysis patient is not sufficient for a degnified living. My family supports me partially.
01272021.Dialys	12		usvad3p2eespai5rdap8n4th3k	1	73	7	3	1	1	9	1	0	0	0	1	0	0	0	0	0	0	0	0	1	0	0	1	1	100	5.5	I struggle to afford life as a dialysis patient. The State does not support the patients economicaly, the pension for a dialysis patient is not sufficient for a degnified living. My family supports me partially.
01272021.Dialys	12		usvad3p2eespai5rdap8n4th3k	1	73	7	3	1	1	10	0	0	0	1	0	0	0	0	0	0	1	0	0	0	1	0	1	0	100	3	I struggle to afford life as a dialysis patient. The State does not support the patients economicaly, the pension for a dialysis patient is not sufficient for a degnified living. My family supports me partially.
01272021.Dialys	12		usvad3p2eespai5rdap8n4th3k	1	73	7	3	1	1	11	0	0	0	0	0	0	0	1	0	0	1	0	0	0	1	0	9	101	0	9	I struggle to afford life as a dialysis patient. The State does not support the patients economicaly, the pension for a dialysis patient is not sufficient for a degnified living. My family supports me partially.
01272021.Dialys	12		usvad3p2eespai5rdap8n4th3k	1	73	7	3	1	1	12	0	0	0	0	0	0	0	1	0	0	0	1	0	0	1	0	7	100	0	9	I struggle to afford life as a dialysis patient. The State does not support the patients economicaly, the pension for a dialysis patient is not sufficient for a degnified living. My family supports me partially.
01272021.Dialys	12		usvad3p2eespai5rdap8n4th3k	1	73	7	3	1	1	13	0	0	1	0	0	0	0	0	0	0	0	1	1	0	0	0	5	0	1	5.4	I struggle to afford life as a dialysis patient. The State does not support the patients economicaly, the pension for a dialysis patient is not sufficient for a degnified living. My family supports me partially.
01272021.Dialys	12		usvad3p2eespai5rdap8n4th3k	1	73	7	3	1	1	14	0	1	0	0	0	1	0	0	0	1	0	0	0	0	1	0	3	0	100	4.6	I struggle to afford life as a dialysis patient. The State does not support the patients economicaly, the pension for a dialysis patient is not sufficient for a degnified living. My family supports me partially.
01272021.Dialys	12		usvad3p2eespai5rdap8n4th3k	1	73	7	3	1	1	15	0	0	1	0	0	0	0	1	0	0	0	0	1	0	0	0	1	1	101	5.7	I struggle to afford life as a dialysis patient. The State does not support the patients economicaly, the pension for a dialysis patient is not sufficient for a degnified living. My family supports me partially.
01272021.Dialys	12		usvad3p2eespai5rdap8n4th3k	1	73	7	3	1	1	16	0	1	0	0	0	1	0	0	0	0	0	1	0	0	0	1	3	0	100	3.9	I struggle to afford life as a dialysis patient. The State does not support the patients economicaly, the pension for a dialysis patient is not sufficient for a degnified living. My family supports me partially.
01272021.Dialys	12		usvad3p2eespai5rdap8n4th3k	1	73	7	3	1	1	17	0	1	0	0	1	0	0	0	0	1	0	0	1	0	0	0	1	1	101	8	I struggle to afford life as a dialysis patient. The State does not support the patients economicaly, the pension for a dialysis patient is not sufficient for a degnified living. My family supports me partially.
01272021.Dialys	12		usvad3p2eespai5rdap8n4th3k	1	73	7	3	1	1	18	0	0	0	1	0	0	1	0	0	0	1	0	0	1	0	0	1	0	101	9	I struggle to afford life as a dialysis patient. The State does not support the patients economicaly, the pension for a dialysis patient is not sufficient for a degnified living. My family supports me partially.
01272021.Dialys	12		usvad3p2eespai5rdap8n4th3k	1	73	7	3	1	1	19	1	0	0	0	1	0	0	0	0	0	0	1	0	1	0	0	3	0	101	9	I struggle to afford life as a dialysis patient. The State does not support the patients economicaly, the pension for a dialysis patient is not sufficient for a degnified living. My family supports me partially.
01272021.Dialys	12		usvad3p2eespai5rdap8n4th3k	1	73	7	3	1	1	20	0	0	0	1	0	0	0	1	1	0	0	0	0	0	0	0	1	0	101	6.8	I struggle to afford life as a dialysis patient. The State does not support the patients economicaly, the pension for a dialysis patient is not sufficient for a degnified living. My family supports me partially.
01272021.Dialys	12		usvad3p2eespai5rdap8n4th3k	1	73	7	3	1	1	21	0	1	0	0	0	0	1	0	1	0	0	0	0	1	0	0	8	100	1	9	I struggle to afford life as a dialysis patient. The State does not support the patients economicaly, the pension for a dialysis patient is not sufficient for a degnified living. My family supports me partially.
01272021.Dialys	12		usvad3p2eespai5rdap8n4th3k	1	73	7	3	1	1	22	1	0	0	0	0	1	0	0	0	0	0	0	1	0	0	0	1	0	100	2.3	I struggle to afford life as a dialysis patient. The State does not support the patients economicaly, the pension for a dialysis patient is not sufficient for a degnified living. My family supports me partially.
01272021.Dialys	12		usvad3p2eespai5rdap8n4th3k	1	73	7	3	1	1	23	1	0	0	0	0	0	1	0	0	1	0	0	0	0	0	1	1	1	101	2.2	I struggle to afford life as a dialysis patient. The State does not support the patients economicaly, the pension for a dialysis patient is not sufficient for a degnified living. My family supports me partially.
01272021.Dialys	12		usvad3p2eespai5rdap8n4th3k	1	73	7	3	1	1	24	1	0	0	0	0	0	1	0	0	1	0	0	0	0	0	1	1	0	101	1.7	I struggle to afford life as a dialysis patient. The State does not support the patients economicaly, the pension for a dialysis patient is not sufficient for a degnified living. My family supports me partially.
01272021.Dialys	13		usvad3p2eespai5rdap8n4th3k	2	48	5	1	2	2	1	0	0	1	0	1	0	0	0	0	0	0	0	0	0	0	0	9	100	1	8.4	Being a dialysis patient is very difficult. I struggle to afford life economically as I am a single mother and my family supports me partially. The pension offered by the State is not sufficient. The State covers only the HD treatment and some medicals,but not all of them. So, dialysis affect my life very negatively.
01272021.Dialys	13		usvad3p2eespai5rdap8n4th3k	2	48	5	1	2	2	2	0	0	0	0	0	0	0	1	0	1	0	0	0	0	0	1	1	1	101	6.6	Being a dialysis patient is very difficult. I struggle to afford life economically as I am a single mother and my family supports me partially. The pension offered by the State is not sufficient. The State covers only the HD treatment and some medicals,but not all of them. So, dialysis affect my life very negatively.
01272021.Dialys	13		usvad3p2eespai5rdap8n4th3k	2	48	5	1	2	2	3	1	0	0	0	0	0	0	1	0	0	0	1	0	1	0	0	4	1	0	6.9	Being a dialysis patient is very difficult. I struggle to afford life economically as I am a single mother and my family supports me partially. The pension offered by the State is not sufficient. The State covers only the HD treatment and some medicals,but not all of them. So, dialysis affect my life very negatively.
01272021.Dialys	13		usvad3p2eespai5rdap8n4th3k	2	48	5	1	2	2	4	0	0	0	0	0	0	1	0	0	0	1	0	0	1	0	0	1	1	100	1.7	Being a dialysis patient is very difficult. I struggle to afford life economically as I am a single mother and my family supports me partially. The pension offered by the State is not sufficient. The State covers only the HD treatment and some medicals,but not all of them. So, dialysis affect my life very negatively.
01272021.Dialys	13		usvad3p2eespai5rdap8n4th3k	2	48	5	1	2	2	5	1	0	0	0	0	0	0	0	0	0	0	1	0	0	0	1	6	0	0	5.5	Being a dialysis patient is very difficult. I struggle to afford life economically as I am a single mother and my family supports me partially. The pension offered by the State is not sufficient. The State covers only the HD treatment and some medicals,but not all of them. So, dialysis affect my life very negatively.
01272021.Dialys	13		usvad3p2eespai5rdap8n4th3k	2	48	5	1	2	2	6	0	0	0	1	0	0	0	0	1	0	0	0	0	0	0	1	2	0	101	9	Being a dialysis patient is very difficult. I struggle to afford life economically as I am a single mother and my family supports me partially. The pension offered by the State is not sufficient. The State covers only the HD treatment and some medicals,but not all of them. So, dialysis affect my life very negatively.
01272021.Dialys	13		usvad3p2eespai5rdap8n4th3k	2	48	5	1	2	2	7	0	1	0	0	0	0	1	0	0	1	0	0	1	0	0	0	5	0	0	9	Being a dialysis patient is very difficult. I struggle to afford life economically as I am a single mother and my family supports me partially. The pension offered by the State is not sufficient. The State covers only the HD treatment and some medicals,but not all of them. So, dialysis affect my life very negatively.
01272021.Dialys	13		usvad3p2eespai5rdap8n4th3k	2	48	5	1	2	2	8	1	0	0	0	0	0	1	0	0	0	0	0	0	0	1	0	1	0	101	2.1	Being a dialysis patient is very difficult. I struggle to afford life economically as I am a single mother and my family supports me partially. The pension offered by the State is not sufficient. The State covers only the HD treatment and some medicals,but not all of them. So, dialysis affect my life very negatively.
01272021.Dialys	13		usvad3p2eespai5rdap8n4th3k	2	48	5	1	2	2	9	0	1	0	0	0	1	0	0	0	0	1	0	0	0	0	0	1	1	100	6.7	Being a dialysis patient is very difficult. I struggle to afford life economically as I am a single mother and my family supports me partially. The pension offered by the State is not sufficient. The State covers only the HD treatment and some medicals,but not all of them. So, dialysis affect my life very negatively.
01272021.Dialys	13		usvad3p2eespai5rdap8n4th3k	2	48	5	1	2	2	10	0	0	1	0	0	0	0	1	1	0	0	0	1	0	0	0	1	1	101	3.1	Being a dialysis patient is very difficult. I struggle to afford life economically as I am a single mother and my family supports me partially. The pension offered by the State is not sufficient. The State covers only the HD treatment and some medicals,but not all of them. So, dialysis affect my life very negatively.
01272021.Dialys	13		usvad3p2eespai5rdap8n4th3k	2	48	5	1	2	2	11	0	0	1	0	0	1	0	0	0	0	0	0	0	1	0	0	3	0	101	9	Being a dialysis patient is very difficult. I struggle to afford life economically as I am a single mother and my family supports me partially. The pension offered by the State is not sufficient. The State covers only the HD treatment and some medicals,but not all of them. So, dialysis affect my life very negatively.
01272021.Dialys	13		usvad3p2eespai5rdap8n4th3k	2	48	5	1	2	2	12	0	0	0	0	0	1	0	0	0	0	0	1	0	0	1	0	1	1	100	8.3	Being a dialysis patient is very difficult. I struggle to afford life economically as I am a single mother and my family supports me partially. The pension offered by the State is not sufficient. The State covers only the HD treatment and some medicals,but not all of them. So, dialysis affect my life very negatively.
01272021.Dialys	13		usvad3p2eespai5rdap8n4th3k	2	48	5	1	2	2	13	1	0	0	0	1	0	0	0	0	0	1	0	1	0	0	0	4	0	1	9	Being a dialysis patient is very difficult. I struggle to afford life economically as I am a single mother and my family supports me partially. The pension offered by the State is not sufficient. The State covers only the HD treatment and some medicals,but not all of them. So, dialysis affect my life very negatively.
01272021.Dialys	13		usvad3p2eespai5rdap8n4th3k	2	48	5	1	2	2	14	0	0	0	0	1	0	0	0	1	0	0	0	0	0	1	0	1	0	100	2.7	Being a dialysis patient is very difficult. I struggle to afford life economically as I am a single mother and my family supports me partially. The pension offered by the State is not sufficient. The State covers only the HD treatment and some medicals,but not all of them. So, dialysis affect my life very negatively.
01272021.Dialys	13		usvad3p2eespai5rdap8n4th3k	2	48	5	1	2	2	15	0	0	0	1	0	0	0	1	0	1	0	0	0	0	1	0	1	1	100	1.9	Being a dialysis patient is very difficult. I struggle to afford life economically as I am a single mother and my family supports me partially. The pension offered by the State is not sufficient. The State covers only the HD treatment and some medicals,but not all of them. So, dialysis affect my life very negatively.
01272021.Dialys	13		usvad3p2eespai5rdap8n4th3k	2	48	5	1	2	2	16	0	1	0	0	0	0	1	0	0	0	1	0	0	0	0	0	8	100	0	5.3	Being a dialysis patient is very difficult. I struggle to afford life economically as I am a single mother and my family supports me partially. The pension offered by the State is not sufficient. The State covers only the HD treatment and some medicals,but not all of them. So, dialysis affect my life very negatively.
01272021.Dialys	13		usvad3p2eespai5rdap8n4th3k	2	48	5	1	2	2	17	0	0	1	0	1	0	0	0	0	1	0	0	0	0	0	1	1	1	101	7.2	Being a dialysis patient is very difficult. I struggle to afford life economically as I am a single mother and my family supports me partially. The pension offered by the State is not sufficient. The State covers only the HD treatment and some medicals,but not all of them. So, dialysis affect my life very negatively.
01272021.Dialys	13		usvad3p2eespai5rdap8n4th3k	2	48	5	1	2	2	18	0	0	1	0	0	0	1	0	1	0	0	0	0	1	0	0	1	1	101	9	Being a dialysis patient is very difficult. I struggle to afford life economically as I am a single mother and my family supports me partially. The pension offered by the State is not sufficient. The State covers only the HD treatment and some medicals,but not all of them. So, dialysis affect my life very negatively.
01272021.Dialys	13		usvad3p2eespai5rdap8n4th3k	2	48	5	1	2	2	19	0	1	0	0	0	0	0	1	0	0	0	0	0	1	0	0	2	1	101	5.2	Being a dialysis patient is very difficult. I struggle to afford life economically as I am a single mother and my family supports me partially. The pension offered by the State is not sufficient. The State covers only the HD treatment and some medicals,but not all of them. So, dialysis affect my life very negatively.
01272021.Dialys	13		usvad3p2eespai5rdap8n4th3k	2	48	5	1	2	2	20	0	1	0	0	0	0	0	0	0	0	0	1	0	0	1	0	1	1	101	5.2	Being a dialysis patient is very difficult. I struggle to afford life economically as I am a single mother and my family supports me partially. The pension offered by the State is not sufficient. The State covers only the HD treatment and some medicals,but not all of them. So, dialysis affect my life very negatively.
01272021.Dialys	13		usvad3p2eespai5rdap8n4th3k	2	48	5	1	2	2	21	1	0	0	0	0	1	0	0	0	1	0	0	1	0	0	0	1	0	100	5.2	Being a dialysis patient is very difficult. I struggle to afford life economically as I am a single mother and my family supports me partially. The pension offered by the State is not sufficient. The State covers only the HD treatment and some medicals,but not all of them. So, dialysis affect my life very negatively.
01272021.Dialys	13		usvad3p2eespai5rdap8n4th3k	2	48	5	1	2	2	22	0	0	0	1	1	0	0	0	0	0	0	1	1	0	0	0	1	1	100	9	Being a dialysis patient is very difficult. I struggle to afford life economically as I am a single mother and my family supports me partially. The pension offered by the State is not sufficient. The State covers only the HD treatment and some medicals,but not all of them. So, dialysis affect my life very negatively.
01272021.Dialys	13		usvad3p2eespai5rdap8n4th3k	2	48	5	1	2	2	23	0	0	0	1	0	1	0	0	1	0	0	0	0	0	0	1	2	1	100	9	Being a dialysis patient is very difficult. I struggle to afford life economically as I am a single mother and my family supports me partially. The pension offered by the State is not sufficient. The State covers only the HD treatment and some medicals,but not all of them. So, dialysis affect my life very negatively.
01272021.Dialys	13		usvad3p2eespai5rdap8n4th3k	2	48	5	1	2	2	24	0	0	0	1	0	1	0	0	1	0	0	0	0	0	0	1	2	0	100	5.2	Being a dialysis patient is very difficult. I struggle to afford life economically as I am a single mother and my family supports me partially. The pension offered by the State is not sufficient. The State covers only the HD treatment and some medicals,but not all of them. So, dialysis affect my life very negatively.
01272021.Dialys	14		usvad3p2eespai5rdap8n4th3k	1	48	5	2	2	2	1	0	1	0	0	0	1	0	0	0	0	1	0	0	0	1	0	1	0	101	4.8	I have economic problems. The pension offered by the state is not enough to live comfortably. My wife,my family supports me all the time. I feel isolated because I have an inactive lifestyle. I cannot work,live like before . The HD treatment affects the sexual activity too,as I am having a erectile dysfunction. I haven't accepted this illness ( renal insufficiency).
01272021.Dialys	14		usvad3p2eespai5rdap8n4th3k	1	48	5	2	2	2	2	0	0	0	0	0	0	1	0	1	0	0	0	1	0	0	0	1	0	101	6.3	I have economic problems. The pension offered by the state is not enough to live comfortably. My wife,my family supports me all the time. I feel isolated because I have an inactive lifestyle. I cannot work,live like before . The HD treatment affects the sexual activity too,as I am having a erectile dysfunction. I haven't accepted this illness ( renal insufficiency).
01272021.Dialys	14		usvad3p2eespai5rdap8n4th3k	1	48	5	2	2	2	3	1	0	0	0	0	0	0	0	0	0	0	0	0	1	0	0	3	1	101	9	I have economic problems. The pension offered by the state is not enough to live comfortably. My wife,my family supports me all the time. I feel isolated because I have an inactive lifestyle. I cannot work,live like before . The HD treatment affects the sexual activity too,as I am having a erectile dysfunction. I haven't accepted this illness ( renal insufficiency).
01272021.Dialys	14		usvad3p2eespai5rdap8n4th3k	1	48	5	2	2	2	4	0	0	1	0	0	0	0	0	1	0	0	0	0	0	1	0	1	1	101	2.3	I have economic problems. The pension offered by the state is not enough to live comfortably. My wife,my family supports me all the time. I feel isolated because I have an inactive lifestyle. I cannot work,live like before . The HD treatment affects the sexual activity too,as I am having a erectile dysfunction. I haven't accepted this illness ( renal insufficiency).
01272021.Dialys	14		usvad3p2eespai5rdap8n4th3k	1	48	5	2	2	2	5	0	0	1	0	1	0	0	0	0	0	0	1	0	0	0	0	9	101	1	9	I have economic problems. The pension offered by the state is not enough to live comfortably. My wife,my family supports me all the time. I feel isolated because I have an inactive lifestyle. I cannot work,live like before . The HD treatment affects the sexual activity too,as I am having a erectile dysfunction. I haven't accepted this illness ( renal insufficiency).
01272021.Dialys	14		usvad3p2eespai5rdap8n4th3k	1	48	5	2	2	2	6	0	0	0	1	0	0	0	1	0	1	0	0	0	0	1	0	1	0	101	6.3	I have economic problems. The pension offered by the state is not enough to live comfortably. My wife,my family supports me all the time. I feel isolated because I have an inactive lifestyle. I cannot work,live like before . The HD treatment affects the sexual activity too,as I am having a erectile dysfunction. I haven't accepted this illness ( renal insufficiency).
01272021.Dialys	14		usvad3p2eespai5rdap8n4th3k	1	48	5	2	2	2	7	1	0	0	0	0	0	1	0	0	0	0	0	0	0	1	0	7	101	1	9	I have economic problems. The pension offered by the state is not enough to live comfortably. My wife,my family supports me all the time. I feel isolated because I have an inactive lifestyle. I cannot work,live like before . The HD treatment affects the sexual activity too,as I am having a erectile dysfunction. I haven't accepted this illness ( renal insufficiency).
01272021.Dialys	14		usvad3p2eespai5rdap8n4th3k	1	48	5	2	2	2	8	0	0	0	1	0	1	0	0	0	0	0	1	0	1	0	0	1	0	100	4.5	I have economic problems. The pension offered by the state is not enough to live comfortably. My wife,my family supports me all the time. I feel isolated because I have an inactive lifestyle. I cannot work,live like before . The HD treatment affects the sexual activity too,as I am having a erectile dysfunction. I haven't accepted this illness ( renal insufficiency).
01272021.Dialys	14		usvad3p2eespai5rdap8n4th3k	1	48	5	2	2	2	9	0	0	1	0	0	0	1	0	0	0	0	0	0	0	0	1	3	0	101	5.7	I have economic problems. The pension offered by the state is not enough to live comfortably. My wife,my family supports me all the time. I feel isolated because I have an inactive lifestyle. I cannot work,live like before . The HD treatment affects the sexual activity too,as I am having a erectile dysfunction. I haven't accepted this illness ( renal insufficiency).
01272021.Dialys	14		usvad3p2eespai5rdap8n4th3k	1	48	5	2	2	2	10	0	0	0	0	1	0	0	0	0	0	0	1	0	0	1	0	4	1	1	9	I have economic problems. The pension offered by the state is not enough to live comfortably. My wife,my family supports me all the time. I feel isolated because I have an inactive lifestyle. I cannot work,live like before . The HD treatment affects the sexual activity too,as I am having a erectile dysfunction. I haven't accepted this illness ( renal insufficiency).
01272021.Dialys	14		usvad3p2eespai5rdap8n4th3k	1	48	5	2	2	2	11	0	1	0	0	0	0	1	0	0	0	0	1	0	0	0	1	1	0	101	9	I have economic problems. The pension offered by the state is not enough to live comfortably. My wife,my family supports me all the time. I feel isolated because I have an inactive lifestyle. I cannot work,live like before . The HD treatment affects the sexual activity too,as I am having a erectile dysfunction. I haven't accepted this illness ( renal insufficiency).
01272021.Dialys	14		usvad3p2eespai5rdap8n4th3k	1	48	5	2	2	2	12	0	1	0	0	0	1	0	0	1	0	0	0	0	1	0	0	1	1	100	9	I have economic problems. The pension offered by the state is not enough to live comfortably. My wife,my family supports me all the time. I feel isolated because I have an inactive lifestyle. I cannot work,live like before . The HD treatment affects the sexual activity too,as I am having a erectile dysfunction. I haven't accepted this illness ( renal insufficiency).
01272021.Dialys	14		usvad3p2eespai5rdap8n4th3k	1	48	5	2	2	2	13	0	1	0	0	1	0	0	0	0	0	0	0	1	0	0	0	1	1	100	4	I have economic problems. The pension offered by the state is not enough to live comfortably. My wife,my family supports me all the time. I feel isolated because I have an inactive lifestyle. I cannot work,live like before . The HD treatment affects the sexual activity too,as I am having a erectile dysfunction. I haven't accepted this illness ( renal insufficiency).
01272021.Dialys	14		usvad3p2eespai5rdap8n4th3k	1	48	5	2	2	2	14	1	0	0	0	0	1	0	0	0	1	0	0	0	0	0	1	1	1	101	5	I have economic problems. The pension offered by the state is not enough to live comfortably. My wife,my family supports me all the time. I feel isolated because I have an inactive lifestyle. I cannot work,live like before . The HD treatment affects the sexual activity too,as I am having a erectile dysfunction. I haven't accepted this illness ( renal insufficiency).
01272021.Dialys	14		usvad3p2eespai5rdap8n4th3k	1	48	5	2	2	2	15	0	0	1	0	0	0	0	0	1	0	0	0	1	0	0	0	4	1	0	8.8	I have economic problems. The pension offered by the state is not enough to live comfortably. My wife,my family supports me all the time. I feel isolated because I have an inactive lifestyle. I cannot work,live like before . The HD treatment affects the sexual activity too,as I am having a erectile dysfunction. I haven't accepted this illness ( renal insufficiency).
01272021.Dialys	14		usvad3p2eespai5rdap8n4th3k	1	48	5	2	2	2	16	1	0	0	0	0	0	0	1	0	0	1	0	0	1	0	0	5	0	1	9	I have economic problems. The pension offered by the state is not enough to live comfortably. My wife,my family supports me all the time. I feel isolated because I have an inactive lifestyle. I cannot work,live like before . The HD treatment affects the sexual activity too,as I am having a erectile dysfunction. I haven't accepted this illness ( renal insufficiency).
01272021.Dialys	14		usvad3p2eespai5rdap8n4th3k	1	48	5	2	2	2	17	0	0	0	1	1	0	0	0	0	0	1	0	0	0	0	1	5	1	1	9	I have economic problems. The pension offered by the state is not enough to live comfortably. My wife,my family supports me all the time. I feel isolated because I have an inactive lifestyle. I cannot work,live like before . The HD treatment affects the sexual activity too,as I am having a erectile dysfunction. I haven't accepted this illness ( renal insufficiency).
01272021.Dialys	14		usvad3p2eespai5rdap8n4th3k	1	48	5	2	2	2	18	0	0	1	0	0	1	0	0	0	0	1	0	1	0	0	0	1	0	101	9	I have economic problems. The pension offered by the state is not enough to live comfortably. My wife,my family supports me all the time. I feel isolated because I have an inactive lifestyle. I cannot work,live like before . The HD treatment affects the sexual activity too,as I am having a erectile dysfunction. I haven't accepted this illness ( renal insufficiency).
01272021.Dialys	14		usvad3p2eespai5rdap8n4th3k	1	48	5	2	2	2	19	0	0	0	1	0	0	0	0	1	0	0	0	0	0	0	0	2	0	101	7.1	I have economic problems. The pension offered by the state is not enough to live comfortably. My wife,my family supports me all the time. I feel isolated because I have an inactive lifestyle. I cannot work,live like before . The HD treatment affects the sexual activity too,as I am having a erectile dysfunction. I haven't accepted this illness ( renal insufficiency).
01272021.Dialys	14		usvad3p2eespai5rdap8n4th3k	1	48	5	2	2	2	20	0	0	0	1	0	0	0	1	0	1	0	0	0	0	0	0	3	0	101	9	I have economic problems. The pension offered by the state is not enough to live comfortably. My wife,my family supports me all the time. I feel isolated because I have an inactive lifestyle. I cannot work,live like before . The HD treatment affects the sexual activity too,as I am having a erectile dysfunction. I haven't accepted this illness ( renal insufficiency).
01272021.Dialys	14		usvad3p2eespai5rdap8n4th3k	1	48	5	2	2	2	21	1	0	0	0	0	0	1	0	0	1	0	0	1	0	0	0	6	0	1	7.6	I have economic problems. The pension offered by the state is not enough to live comfortably. My wife,my family supports me all the time. I feel isolated because I have an inactive lifestyle. I cannot work,live like before . The HD treatment affects the sexual activity too,as I am having a erectile dysfunction. I haven't accepted this illness ( renal insufficiency).
01272021.Dialys	14		usvad3p2eespai5rdap8n4th3k	1	48	5	2	2	2	22	0	0	0	0	0	0	0	1	0	0	1	0	0	0	0	1	3	1	100	5.7	I have economic problems. The pension offered by the state is not enough to live comfortably. My wife,my family supports me all the time. I feel isolated because I have an inactive lifestyle. I cannot work,live like before . The HD treatment affects the sexual activity too,as I am having a erectile dysfunction. I haven't accepted this illness ( renal insufficiency).
01272021.Dialys	14		usvad3p2eespai5rdap8n4th3k	1	48	5	2	2	2	23	0	1	0	0	0	0	0	1	0	0	0	1	0	0	0	0	7	100	0	9	I have economic problems. The pension offered by the state is not enough to live comfortably. My wife,my family supports me all the time. I feel isolated because I have an inactive lifestyle. I cannot work,live like before . The HD treatment affects the sexual activity too,as I am having a erectile dysfunction. I haven't accepted this illness ( renal insufficiency).
01272021.Dialys	14		usvad3p2eespai5rdap8n4th3k	1	48	5	2	2	2	24	0	1	0	0	0	0	0	1	0	0	0	1	0	0	0	0	1	1	101	4.2	I have economic problems. The pension offered by the state is not enough to live comfortably. My wife,my family supports me all the time. I feel isolated because I have an inactive lifestyle. I cannot work,live like before . The HD treatment affects the sexual activity too,as I am having a erectile dysfunction. I haven't accepted this illness ( renal insufficiency).
01272021.Dialys	15		usvad3p2eespai5rdap8n4th3k	1	21	2	2	2	2	1	1	0	0	0	0	1	0	0	1	0	0	0	0	0	0	1	2	1	100	3.4	I am very young and my family supports me always. Without them I couldn't do nothing. I believe that the State ,the health system don't support us as dialysis patients. I want to be optimistic, I don't want to lose faith.
01272021.Dialys	15		usvad3p2eespai5rdap8n4th3k	1	21	2	2	2	2	2	0	0	0	0	0	0	1	0	0	0	0	1	0	0	0	1	3	1	100	9	I am very young and my family supports me always. Without them I couldn't do nothing. I believe that the State ,the health system don't support us as dialysis patients. I want to be optimistic, I don't want to lose faith.
01272021.Dialys	15		usvad3p2eespai5rdap8n4th3k	1	21	2	2	2	2	3	0	0	0	1	0	0	0	0	1	0	0	0	1	0	0	0	1	1	101	3.5	I am very young and my family supports me always. Without them I couldn't do nothing. I believe that the State ,the health system don't support us as dialysis patients. I want to be optimistic, I don't want to lose faith.
01272021.Dialys	15		usvad3p2eespai5rdap8n4th3k	1	21	2	2	2	2	4	0	0	1	0	0	0	0	1	0	0	1	0	0	0	0	0	1	1	101	9	I am very young and my family supports me always. Without them I couldn't do nothing. I believe that the State ,the health system don't support us as dialysis patients. I want to be optimistic, I don't want to lose faith.
01272021.Dialys	15		usvad3p2eespai5rdap8n4th3k	1	21	2	2	2	2	5	0	1	0	0	0	0	1	0	0	0	1	0	0	0	0	1	4	1	0	4.7	I am very young and my family supports me always. Without them I couldn't do nothing. I believe that the State ,the health system don't support us as dialysis patients. I want to be optimistic, I don't want to lose faith.
01272021.Dialys	15		usvad3p2eespai5rdap8n4th3k	1	21	2	2	2	2	6	1	0	0	0	0	0	0	1	0	0	0	0	0	0	1	0	1	1	100	3.8	I am very young and my family supports me always. Without them I couldn't do nothing. I believe that the State ,the health system don't support us as dialysis patients. I want to be optimistic, I don't want to lose faith.
01272021.Dialys	15		usvad3p2eespai5rdap8n4th3k	1	21	2	2	2	2	7	0	1	0	0	0	0	1	0	1	0	0	0	0	1	0	0	1	1	100	3.6	I am very young and my family supports me always. Without them I couldn't do nothing. I believe that the State ,the health system don't support us as dialysis patients. I want to be optimistic, I don't want to lose faith.
01272021.Dialys	15		usvad3p2eespai5rdap8n4th3k	1	21	2	2	2	2	8	0	0	1	0	0	0	0	0	0	0	1	0	0	0	0	1	1	1	100	9	I am very young and my family supports me always. Without them I couldn't do nothing. I believe that the State ,the health system don't support us as dialysis patients. I want to be optimistic, I don't want to lose faith.
01272021.Dialys	15		usvad3p2eespai5rdap8n4th3k	1	21	2	2	2	2	9	0	0	0	0	0	0	0	1	1	0	0	0	0	0	0	1	3	0	101	5.4	I am very young and my family supports me always. Without them I couldn't do nothing. I believe that the State ,the health system don't support us as dialysis patients. I want to be optimistic, I don't want to lose faith.
01272021.Dialys	15		usvad3p2eespai5rdap8n4th3k	1	21	2	2	2	2	10	1	0	0	0	0	0	0	0	0	0	0	1	0	0	1	0	5	1	0	7.7	I am very young and my family supports me always. Without them I couldn't do nothing. I believe that the State ,the health system don't support us as dialysis patients. I want to be optimistic, I don't want to lose faith.
01272021.Dialys	15		usvad3p2eespai5rdap8n4th3k	1	21	2	2	2	2	11	0	0	0	1	1	0	0	0	1	0	0	0	0	0	1	0	1	0	101	2.9	I am very young and my family supports me always. Without them I couldn't do nothing. I believe that the State ,the health system don't support us as dialysis patients. I want to be optimistic, I don't want to lose faith.
01272021.Dialys	15		usvad3p2eespai5rdap8n4th3k	1	21	2	2	2	2	12	0	0	1	0	0	0	0	1	0	0	0	1	0	0	0	0	2	1	101	9	I am very young and my family supports me always. Without them I couldn't do nothing. I believe that the State ,the health system don't support us as dialysis patients. I want to be optimistic, I don't want to lose faith.
01272021.Dialys	15		usvad3p2eespai5rdap8n4th3k	1	21	2	2	2	2	13	0	0	1	0	0	1	0	0	0	1	0	0	0	1	0	0	3	0	100	4.3	I am very young and my family supports me always. Without them I couldn't do nothing. I believe that the State ,the health system don't support us as dialysis patients. I want to be optimistic, I don't want to lose faith.
01272021.Dialys	15		usvad3p2eespai5rdap8n4th3k	1	21	2	2	2	2	14	0	1	0	0	1	0	0	0	0	0	0	1	1	0	0	0	2	1	100	9	I am very young and my family supports me always. Without them I couldn't do nothing. I believe that the State ,the health system don't support us as dialysis patients. I want to be optimistic, I don't want to lose faith.
01272021.Dialys	15		usvad3p2eespai5rdap8n4th3k	1	21	2	2	2	2	15	0	0	0	0	0	0	1	0	0	1	0	0	0	0	0	0	1	1	100	9	I am very young and my family supports me always. Without them I couldn't do nothing. I believe that the State ,the health system don't support us as dialysis patients. I want to be optimistic, I don't want to lose faith.
01272021.Dialys	15		usvad3p2eespai5rdap8n4th3k	1	21	2	2	2	2	16	0	0	0	1	0	1	0	0	0	0	0	1	0	1	0	0	6	0	1	4.4	I am very young and my family supports me always. Without them I couldn't do nothing. I believe that the State ,the health system don't support us as dialysis patients. I want to be optimistic, I don't want to lose faith.
01272021.Dialys	15		usvad3p2eespai5rdap8n4th3k	1	21	2	2	2	2	17	1	0	0	0	0	1	0	0	0	0	0	0	1	0	0	0	1	1	101	4.1	I am very young and my family supports me always. Without them I couldn't do nothing. I believe that the State ,the health system don't support us as dialysis patients. I want to be optimistic, I don't want to lose faith.
01272021.Dialys	15		usvad3p2eespai5rdap8n4th3k	1	21	2	2	2	2	18	0	0	0	1	0	0	1	0	0	1	0	0	1	0	0	0	1	0	100	9	I am very young and my family supports me always. Without them I couldn't do nothing. I believe that the State ,the health system don't support us as dialysis patients. I want to be optimistic, I don't want to lose faith.
01272021.Dialys	15		usvad3p2eespai5rdap8n4th3k	1	21	2	2	2	2	19	0	0	1	0	1	0	0	0	0	0	0	0	0	0	0	0	3	1	100	9	I am very young and my family supports me always. Without them I couldn't do nothing. I believe that the State ,the health system don't support us as dialysis patients. I want to be optimistic, I don't want to lose faith.
01272021.Dialys	15		usvad3p2eespai5rdap8n4th3k	1	21	2	2	2	2	20	0	0	0	1	0	0	0	1	0	0	1	0	0	1	0	0	1	1	100	3.4	I am very young and my family supports me always. Without them I couldn't do nothing. I believe that the State ,the health system don't support us as dialysis patients. I want to be optimistic, I don't want to lose faith.
01272021.Dialys	15		usvad3p2eespai5rdap8n4th3k	1	21	2	2	2	2	21	0	1	0	0	1	0	0	0	0	0	0	0	1	0	0	0	4	0	1	8.3	I am very young and my family supports me always. Without them I couldn't do nothing. I believe that the State ,the health system don't support us as dialysis patients. I want to be optimistic, I don't want to lose faith.
01272021.Dialys	15		usvad3p2eespai5rdap8n4th3k	1	21	2	2	2	2	22	0	1	0	0	0	0	0	0	0	1	0	0	0	0	1	0	1	1	100	1.7	I am very young and my family supports me always. Without them I couldn't do nothing. I believe that the State ,the health system don't support us as dialysis patients. I want to be optimistic, I don't want to lose faith.
01272021.Dialys	15		usvad3p2eespai5rdap8n4th3k	1	21	2	2	2	2	23	0	0	0	0	0	1	0	0	0	0	1	0	0	0	1	0	1	0	100	3.7	I am very young and my family supports me always. Without them I couldn't do nothing. I believe that the State ,the health system don't support us as dialysis patients. I want to be optimistic, I don't want to lose faith.
01272021.Dialys	15		usvad3p2eespai5rdap8n4th3k	1	21	2	2	2	2	24	0	0	0	0	0	1	0	0	0	0	1	0	0	0	1	0	2	1	100	6.2	I am very young and my family supports me always. Without them I couldn't do nothing. I believe that the State ,the health system don't support us as dialysis patients. I want to be optimistic, I don't want to lose faith.
01272021.Dialys	16		usvad3p2eespai5rdap8n4th3k	1	69	7	2	2	2	1	0	1	0	0	0	0	0	0	0	1	0	0	0	0	0	1	2	0	101	6.1	I try to be positive and I try to keep my health in balance.I don't have economic problems because I have made savings when I was younger. My family supports me partially.
01272021.Dialys	16		usvad3p2eespai5rdap8n4th3k	1	69	7	2	2	2	2	0	1	0	0	1	0	0	0	1	0	0	0	0	0	1	0	2	1	101	4.5	I try to be positive and I try to keep my health in balance.I don't have economic problems because I have made savings when I was younger. My family supports me partially.
01272021.Dialys	16		usvad3p2eespai5rdap8n4th3k	1	69	7	2	2	2	3	1	0	0	0	0	1	0	0	0	1	0	0	0	0	0	0	1	1	100	2.4	I try to be positive and I try to keep my health in balance.I don't have economic problems because I have made savings when I was younger. My family supports me partially.
01272021.Dialys	16		usvad3p2eespai5rdap8n4th3k	1	69	7	2	2	2	4	0	0	1	0	0	0	1	0	0	0	1	0	0	0	0	1	5	1	0	6.9	I try to be positive and I try to keep my health in balance.I don't have economic problems because I have made savings when I was younger. My family supports me partially.
01272021.Dialys	16		usvad3p2eespai5rdap8n4th3k	1	69	7	2	2	2	5	0	1	0	0	0	0	0	1	0	0	0	0	1	0	0	0	6	1	1	9	I try to be positive and I try to keep my health in balance.I don't have economic problems because I have made savings when I was younger. My family supports me partially.
01272021.Dialys	16		usvad3p2eespai5rdap8n4th3k	1	69	7	2	2	2	6	0	0	0	0	0	0	0	0	1	0	0	0	0	0	0	1	3	0	101	2.3	I try to be positive and I try to keep my health in balance.I don't have economic problems because I have made savings when I was younger. My family supports me partially.
01272021.Dialys	16		usvad3p2eespai5rdap8n4th3k	1	69	7	2	2	2	7	0	0	1	0	0	0	1	0	1	0	0	0	1	0	0	0	3	0	101	5.9	I try to be positive and I try to keep my health in balance.I don't have economic problems because I have made savings when I was younger. My family supports me partially.
01272021.Dialys	16		usvad3p2eespai5rdap8n4th3k	1	69	7	2	2	2	8	0	0	0	1	0	1	0	0	0	0	0	1	0	0	1	0	3	0	101	9	I try to be positive and I try to keep my health in balance.I don't have economic problems because I have made savings when I was younger. My family supports me partially.
01272021.Dialys	16		usvad3p2eespai5rdap8n4th3k	1	69	7	2	2	2	9	0	0	1	0	0	0	0	1	0	0	0	0	0	0	1	0	2	0	101	6.1	I try to be positive and I try to keep my health in balance.I don't have economic problems because I have made savings when I was younger. My family supports me partially.
01272021.Dialys	16		usvad3p2eespai5rdap8n4th3k	1	69	7	2	2	2	10	0	0	0	0	0	0	0	1	0	1	0	0	1	0	0	0	1	1	100	2.3	I try to be positive and I try to keep my health in balance.I don't have economic problems because I have made savings when I was younger. My family supports me partially.
01272021.Dialys	16		usvad3p2eespai5rdap8n4th3k	1	69	7	2	2	2	11	0	0	0	1	0	0	0	0	0	1	0	0	0	0	0	1	2	1	100	9	I try to be positive and I try to keep my health in balance.I don't have economic problems because I have made savings when I was younger. My family supports me partially.
01272021.Dialys	16		usvad3p2eespai5rdap8n4th3k	1	69	7	2	2	2	12	0	0	0	1	0	0	1	0	0	1	0	0	0	1	0	0	1	1	100	9	I try to be positive and I try to keep my health in balance.I don't have economic problems because I have made savings when I was younger. My family supports me partially.
01272021.Dialys	16		usvad3p2eespai5rdap8n4th3k	1	69	7	2	2	2	13	1	0	0	0	0	0	0	1	1	0	0	0	0	1	0	0	2	1	100	9	I try to be positive and I try to keep my health in balance.I don't have economic problems because I have made savings when I was younger. My family supports me partially.
01272021.Dialys	16		usvad3p2eespai5rdap8n4th3k	1	69	7	2	2	2	14	1	0	0	0	0	0	1	0	0	0	0	1	0	0	1	0	6	0	0	7.4	I try to be positive and I try to keep my health in balance.I don't have economic problems because I have made savings when I was younger. My family supports me partially.
01272021.Dialys	16		usvad3p2eespai5rdap8n4th3k	1	69	7	2	2	2	15	0	0	1	0	1	0	0	0	0	0	0	1	0	1	0	0	6	1	1	5.5	I try to be positive and I try to keep my health in balance.I don't have economic problems because I have made savings when I was younger. My family supports me partially.
01272021.Dialys	16		usvad3p2eespai5rdap8n4th3k	1	69	7	2	2	2	16	1	0	0	0	0	1	0	0	0	0	1	0	1	0	0	0	1	1	101	6.2	I try to be positive and I try to keep my health in balance.I don't have economic problems because I have made savings when I was younger. My family supports me partially.
01272021.Dialys	16		usvad3p2eespai5rdap8n4th3k	1	69	7	2	2	2	17	0	0	0	0	1	0	0	0	0	0	1	0	1	0	0	0	9	101	0	7.3	I try to be positive and I try to keep my health in balance.I don't have economic problems because I have made savings when I was younger. My family supports me partially.
01272021.Dialys	16		usvad3p2eespai5rdap8n4th3k	1	69	7	2	2	2	18	0	0	0	1	0	1	0	0	0	0	0	0	0	0	0	1	1	0	101	6.4	I try to be positive and I try to keep my health in balance.I don't have economic problems because I have made savings when I was younger. My family supports me partially.
01272021.Dialys	16		usvad3p2eespai5rdap8n4th3k	1	69	7	2	2	2	19	0	1	0	0	0	0	1	0	0	0	1	0	0	1	0	0	5	1	0	4	I try to be positive and I try to keep my health in balance.I don't have economic problems because I have made savings when I was younger. My family supports me partially.
01272021.Dialys	16		usvad3p2eespai5rdap8n4th3k	1	69	7	2	2	2	20	0	1	0	0	0	1	0	0	0	0	0	1	0	0	0	0	1	1	100	3.1	I try to be positive and I try to keep my health in balance.I don't have economic problems because I have made savings when I was younger. My family supports me partially.
01272021.Dialys	16		usvad3p2eespai5rdap8n4th3k	1	69	7	2	2	2	21	1	0	0	0	1	0	0	0	0	0	0	0	0	1	0	0	3	0	101	5.2	I try to be positive and I try to keep my health in balance.I don't have economic problems because I have made savings when I was younger. My family supports me partially.
01272021.Dialys	16		usvad3p2eespai5rdap8n4th3k	1	69	7	2	2	2	22	0	0	0	0	1	0	0	0	1	0	0	0	0	0	1	0	2	0	101	9	I try to be positive and I try to keep my health in balance.I don't have economic problems because I have made savings when I was younger. My family supports me partially.
01272021.Dialys	16		usvad3p2eespai5rdap8n4th3k	1	69	7	2	2	2	23	0	0	1	0	0	0	0	0	0	0	0	1	0	0	0	0	2	1	101	4.4	I try to be positive and I try to keep my health in balance.I don't have economic problems because I have made savings when I was younger. My family supports me partially.
01272021.Dialys	16		usvad3p2eespai5rdap8n4th3k	1	69	7	2	2	2	24	0	0	1	0	0	0	0	0	0	0	0	1	0	0	0	0	2	1	100	3.5	I try to be positive and I try to keep my health in balance.I don't have economic problems because I have made savings when I was younger. My family supports me partially.
01272021.Dialys	17		usvad3p2eespai5rdap8n4th3k	1	55	6	3	1	1	1	0	1	0	0	0	0	0	1	0	0	0	0	0	0	0	0	5	1	0	9	Dialysis affects negatively my life,but I try to be active in my daily routine. I don't have severe economic problems,but in my opinion the State does not support us as dialysis patients at all.
01272021.Dialys	17		usvad3p2eespai5rdap8n4th3k	1	55	6	3	1	1	2	1	0	0	0	0	0	1	0	0	1	0	0	0	0	1	0	2	0	101	9	Dialysis affects negatively my life,but I try to be active in my daily routine. I don't have severe economic problems,but in my opinion the State does not support us as dialysis patients at all.
01272021.Dialys	17		usvad3p2eespai5rdap8n4th3k	1	55	6	3	1	1	3	0	0	0	1	0	0	0	0	0	0	0	1	1	0	0	0	2	0	101	9	Dialysis affects negatively my life,but I try to be active in my daily routine. I don't have severe economic problems,but in my opinion the State does not support us as dialysis patients at all.
01272021.Dialys	17		usvad3p2eespai5rdap8n4th3k	1	55	6	3	1	1	4	0	0	0	0	0	0	1	0	0	1	0	0	0	0	1	0	1	1	100	3.6	Dialysis affects negatively my life,but I try to be active in my daily routine. I don't have severe economic problems,but in my opinion the State does not support us as dialysis patients at all.
01272021.Dialys	17		usvad3p2eespai5rdap8n4th3k	1	55	6	3	1	1	5	0	0	1	0	0	0	1	0	1	0	0	0	0	0	0	1	1	0	100	1.9	Dialysis affects negatively my life,but I try to be active in my daily routine. I don't have severe economic problems,but in my opinion the State does not support us as dialysis patients at all.
01272021.Dialys	17		usvad3p2eespai5rdap8n4th3k	1	55	6	3	1	1	6	0	0	1	0	0	0	0	0	1	0	0	0	0	0	1	0	2	1	100	3.1	Dialysis affects negatively my life,but I try to be active in my daily routine. I don't have severe economic problems,but in my opinion the State does not support us as dialysis patients at all.
01272021.Dialys	17		usvad3p2eespai5rdap8n4th3k	1	55	6	3	1	1	7	0	0	1	0	1	0	0	0	0	0	0	0	1	0	0	0	8	100	0	9	Dialysis affects negatively my life,but I try to be active in my daily routine. I don't have severe economic problems,but in my opinion the State does not support us as dialysis patients at all.
01272021.Dialys	17		usvad3p2eespai5rdap8n4th3k	1	55	6	3	1	1	8	1	0	0	0	1	0	0	0	0	0	0	1	0	0	0	0	1	1	101	9	Dialysis affects negatively my life,but I try to be active in my daily routine. I don't have severe economic problems,but in my opinion the State does not support us as dialysis patients at all.
01272021.Dialys	17		usvad3p2eespai5rdap8n4th3k	1	55	6	3	1	1	9	0	0	1	0	0	1	0	0	0	0	1	0	1	0	0	0	1	0	101	2.5	Dialysis affects negatively my life,but I try to be active in my daily routine. I don't have severe economic problems,but in my opinion the State does not support us as dialysis patients at all.
01272021.Dialys	17		usvad3p2eespai5rdap8n4th3k	1	55	6	3	1	1	10	1	0	0	0	0	0	0	0	0	0	1	0	0	0	0	1	2	0	100	6	Dialysis affects negatively my life,but I try to be active in my daily routine. I don't have severe economic problems,but in my opinion the State does not support us as dialysis patients at all.
01272021.Dialys	17		usvad3p2eespai5rdap8n4th3k	1	55	6	3	1	1	11	1	0	0	0	0	1	0	0	1	0	0	0	0	1	0	0	2	1	101	6.5	Dialysis affects negatively my life,but I try to be active in my daily routine. I don't have severe economic problems,but in my opinion the State does not support us as dialysis patients at all.
01272021.Dialys	17		usvad3p2eespai5rdap8n4th3k	1	55	6	3	1	1	12	0	0	0	1	0	1	0	0	0	0	0	0	0	0	0	1	2	0	100	4.2	Dialysis affects negatively my life,but I try to be active in my daily routine. I don't have severe economic problems,but in my opinion the State does not support us as dialysis patients at all.
01272021.Dialys	17		usvad3p2eespai5rdap8n4th3k	1	55	6	3	1	1	13	0	0	0	0	0	0	1	0	0	0	0	1	0	0	0	0	3	0	101	4.6	Dialysis affects negatively my life,but I try to be active in my daily routine. I don't have severe economic problems,but in my opinion the State does not support us as dialysis patients at all.
01272021.Dialys	17		usvad3p2eespai5rdap8n4th3k	1	55	6	3	1	1	14	0	1	0	0	0	0	1	0	0	0	1	0	0	1	0	0	1	0	100	5.7	Dialysis affects negatively my life,but I try to be active in my daily routine. I don't have severe economic problems,but in my opinion the State does not support us as dialysis patients at all.
01272021.Dialys	17		usvad3p2eespai5rdap8n4th3k	1	55	6	3	1	1	15	0	0	0	1	1	0	0	0	0	0	0	1	0	0	0	0	1	0	101	4.4	Dialysis affects negatively my life,but I try to be active in my daily routine. I don't have severe economic problems,but in my opinion the State does not support us as dialysis patients at all.
01272021.Dialys	17		usvad3p2eespai5rdap8n4th3k	1	55	6	3	1	1	16	0	1	0	0	0	1	0	0	0	0	0	1	0	1	0	0	1	0	100	1.8	Dialysis affects negatively my life,but I try to be active in my daily routine. I don't have severe economic problems,but in my opinion the State does not support us as dialysis patients at all.
01272021.Dialys	17		usvad3p2eespai5rdap8n4th3k	1	55	6	3	1	1	17	0	0	0	0	0	1	0	0	0	0	1	0	0	0	1	0	1	1	100	2.6	Dialysis affects negatively my life,but I try to be active in my daily routine. I don't have severe economic problems,but in my opinion the State does not support us as dialysis patients at all.
01272021.Dialys	17		usvad3p2eespai5rdap8n4th3k	1	55	6	3	1	1	18	0	0	0	1	0	0	0	1	0	1	0	0	1	0	0	0	1	0	101	2.9	Dialysis affects negatively my life,but I try to be active in my daily routine. I don't have severe economic problems,but in my opinion the State does not support us as dialysis patients at all.
01272021.Dialys	17		usvad3p2eespai5rdap8n4th3k	1	55	6	3	1	1	19	0	0	0	0	1	0	0	0	0	0	1	0	0	0	0	1	3	0	100	9	Dialysis affects negatively my life,but I try to be active in my daily routine. I don't have severe economic problems,but in my opinion the State does not support us as dialysis patients at all.
01272021.Dialys	17		usvad3p2eespai5rdap8n4th3k	1	55	6	3	1	1	20	0	0	0	1	1	0	0	0	1	0	0	0	0	1	0	0	1	0	101	6.6	Dialysis affects negatively my life,but I try to be active in my daily routine. I don't have severe economic problems,but in my opinion the State does not support us as dialysis patients at all.
01272021.Dialys	17		usvad3p2eespai5rdap8n4th3k	1	55	6	3	1	1	21	0	1	0	0	0	0	0	0	0	1	0	0	0	0	0	1	1	1	100	2.8	Dialysis affects negatively my life,but I try to be active in my daily routine. I don't have severe economic problems,but in my opinion the State does not support us as dialysis patients at all.
01272021.Dialys	17		usvad3p2eespai5rdap8n4th3k	1	55	6	3	1	1	22	0	0	1	0	0	0	0	1	0	1	0	0	0	1	0	0	1	0	100	9	Dialysis affects negatively my life,but I try to be active in my daily routine. I don't have severe economic problems,but in my opinion the State does not support us as dialysis patients at all.
01272021.Dialys	17		usvad3p2eespai5rdap8n4th3k	1	55	6	3	1	1	23	0	1	0	0	0	0	0	1	1	0	0	0	0	0	1	0	6	0	0	9	Dialysis affects negatively my life,but I try to be active in my daily routine. I don't have severe economic problems,but in my opinion the State does not support us as dialysis patients at all.
01272021.Dialys	17		usvad3p2eespai5rdap8n4th3k	1	55	6	3	1	1	24	0	1	0	0	0	0	0	1	1	0	0	0	0	0	1	0	1	1	101	3.3	Dialysis affects negatively my life,but I try to be active in my daily routine. I don't have severe economic problems,but in my opinion the State does not support us as dialysis patients at all.
01272021.Dialys	18		usvad3p2eespai5rdap8n4th3k	1	59	6	4	2	2	1	0	0	1	0	0	0	0	1	0	0	1	0	0	0	0	0	8	100	1	4.2	Being a dialysis patient is very difficult. I try to be strong, but the reality is that my life depends from the dialysis machine. I do activity during the day,I like walking. I have some economic problems because I live only with the pension offered by the State and my family helps me partialy.
01272021.Dialys	18		usvad3p2eespai5rdap8n4th3k	1	59	6	4	2	2	2	1	0	0	0	0	0	0	0	1	0	0	0	0	0	1	0	5	1	0	3.1	Being a dialysis patient is very difficult. I try to be strong, but the reality is that my life depends from the dialysis machine. I do activity during the day,I like walking. I have some economic problems because I live only with the pension offered by the State and my family helps me partialy.
01272021.Dialys	18		usvad3p2eespai5rdap8n4th3k	1	59	6	4	2	2	3	0	0	0	0	0	1	0	0	0	0	1	0	0	0	0	0	1	0	101	4.6	Being a dialysis patient is very difficult. I try to be strong, but the reality is that my life depends from the dialysis machine. I do activity during the day,I like walking. I have some economic problems because I live only with the pension offered by the State and my family helps me partialy.
01272021.Dialys	18		usvad3p2eespai5rdap8n4th3k	1	59	6	4	2	2	4	0	0	0	1	0	0	0	1	0	0	1	0	0	0	0	0	7	101	1	4.1	Being a dialysis patient is very difficult. I try to be strong, but the reality is that my life depends from the dialysis machine. I do activity during the day,I like walking. I have some economic problems because I live only with the pension offered by the State and my family helps me partialy.
01272021.Dialys	18		usvad3p2eespai5rdap8n4th3k	1	59	6	4	2	2	5	0	0	1	0	1	0	0	0	0	0	0	0	0	0	1	0	4	1	0	1.9	Being a dialysis patient is very difficult. I try to be strong, but the reality is that my life depends from the dialysis machine. I do activity during the day,I like walking. I have some economic problems because I live only with the pension offered by the State and my family helps me partialy.
01272021.Dialys	18		usvad3p2eespai5rdap8n4th3k	1	59	6	4	2	2	6	0	0	0	1	1	0	0	0	0	0	0	1	1	0	0	0	1	1	101	2	Being a dialysis patient is very difficult. I try to be strong, but the reality is that my life depends from the dialysis machine. I do activity during the day,I like walking. I have some economic problems because I live only with the pension offered by the State and my family helps me partialy.
01272021.Dialys	18		usvad3p2eespai5rdap8n4th3k	1	59	6	4	2	2	7	0	0	0	1	0	1	0	0	1	0	0	0	0	1	0	0	1	0	101	9	Being a dialysis patient is very difficult. I try to be strong, but the reality is that my life depends from the dialysis machine. I do activity during the day,I like walking. I have some economic problems because I live only with the pension offered by the State and my family helps me partialy.
01272021.Dialys	18		usvad3p2eespai5rdap8n4th3k	1	59	6	4	2	2	8	0	1	0	0	0	0	0	1	0	0	0	0	0	0	0	1	5	0	1	3.7	Being a dialysis patient is very difficult. I try to be strong, but the reality is that my life depends from the dialysis machine. I do activity during the day,I like walking. I have some economic problems because I live only with the pension offered by the State and my family helps me partialy.
01272021.Dialys	18		usvad3p2eespai5rdap8n4th3k	1	59	6	4	2	2	9	0	0	1	0	0	0	1	0	1	0	0	0	0	0	0	1	1	0	100	9	Being a dialysis patient is very difficult. I try to be strong, but the reality is that my life depends from the dialysis machine. I do activity during the day,I like walking. I have some economic problems because I live only with the pension offered by the State and my family helps me partialy.
01272021.Dialys	18		usvad3p2eespai5rdap8n4th3k	1	59	6	4	2	2	10	0	0	0	1	0	0	0	0	0	1	0	0	0	0	1	0	7	101	0	7.7	Being a dialysis patient is very difficult. I try to be strong, but the reality is that my life depends from the dialysis machine. I do activity during the day,I like walking. I have some economic problems because I live only with the pension offered by the State and my family helps me partialy.
01272021.Dialys	18		usvad3p2eespai5rdap8n4th3k	1	59	6	4	2	2	11	0	0	0	0	0	1	0	0	1	0	0	0	0	1	0	0	6	1	0	5.8	Being a dialysis patient is very difficult. I try to be strong, but the reality is that my life depends from the dialysis machine. I do activity during the day,I like walking. I have some economic problems because I live only with the pension offered by the State and my family helps me partialy.
01272021.Dialys	18		usvad3p2eespai5rdap8n4th3k	1	59	6	4	2	2	12	1	0	0	0	1	0	0	0	0	0	1	0	1	0	0	0	3	1	100	4.1	Being a dialysis patient is very difficult. I try to be strong, but the reality is that my life depends from the dialysis machine. I do activity during the day,I like walking. I have some economic problems because I live only with the pension offered by the State and my family helps me partialy.
01272021.Dialys	18		usvad3p2eespai5rdap8n4th3k	1	59	6	4	2	2	13	0	1	0	0	0	0	0	0	0	0	0	1	0	1	0	0	1	1	100	9	Being a dialysis patient is very difficult. I try to be strong, but the reality is that my life depends from the dialysis machine. I do activity during the day,I like walking. I have some economic problems because I live only with the pension offered by the State and my family helps me partialy.
01272021.Dialys	18		usvad3p2eespai5rdap8n4th3k	1	59	6	4	2	2	14	0	1	0	0	0	0	1	0	1	0	0	0	1	0	0	0	1	1	100	9	Being a dialysis patient is very difficult. I try to be strong, but the reality is that my life depends from the dialysis machine. I do activity during the day,I like walking. I have some economic problems because I live only with the pension offered by the State and my family helps me partialy.
01272021.Dialys	18		usvad3p2eespai5rdap8n4th3k	1	59	6	4	2	2	15	1	0	0	0	0	0	1	0	0	0	0	0	0	0	0	0	1	0	101	9	Being a dialysis patient is very difficult. I try to be strong, but the reality is that my life depends from the dialysis machine. I do activity during the day,I like walking. I have some economic problems because I live only with the pension offered by the State and my family helps me partialy.
01272021.Dialys	18		usvad3p2eespai5rdap8n4th3k	1	59	6	4	2	2	16	0	0	1	0	0	0	0	1	0	0	0	1	1	0	0	0	3	0	101	9	Being a dialysis patient is very difficult. I try to be strong, but the reality is that my life depends from the dialysis machine. I do activity during the day,I like walking. I have some economic problems because I live only with the pension offered by the State and my family helps me partialy.
01272021.Dialys	18		usvad3p2eespai5rdap8n4th3k	1	59	6	4	2	2	17	0	0	0	0	1	0	0	0	0	1	0	0	0	1	0	0	4	0	0	7.6	Being a dialysis patient is very difficult. I try to be strong, but the reality is that my life depends from the dialysis machine. I do activity during the day,I like walking. I have some economic problems because I live only with the pension offered by the State and my family helps me partialy.
01272021.Dialys	18		usvad3p2eespai5rdap8n4th3k	1	59	6	4	2	2	18	0	1	0	0	0	1	0	0	0	0	0	1	0	0	1	0	1	0	100	9	Being a dialysis patient is very difficult. I try to be strong, but the reality is that my life depends from the dialysis machine. I do activity during the day,I like walking. I have some economic problems because I live only with the pension offered by the State and my family helps me partialy.
01272021.Dialys	18		usvad3p2eespai5rdap8n4th3k	1	59	6	4	2	2	19	0	1	0	0	1	0	0	0	0	1	0	0	0	0	0	1	1	0	100	4.8	Being a dialysis patient is very difficult. I try to be strong, but the reality is that my life depends from the dialysis machine. I do activity during the day,I like walking. I have some economic problems because I live only with the pension offered by the State and my family helps me partialy.
01272021.Dialys	18		usvad3p2eespai5rdap8n4th3k	1	59	6	4	2	2	20	0	0	0	1	0	0	1	0	0	0	0	0	0	0	0	1	1	1	101	9	Being a dialysis patient is very difficult. I try to be strong, but the reality is that my life depends from the dialysis machine. I do activity during the day,I like walking. I have some economic problems because I live only with the pension offered by the State and my family helps me partialy.
01272021.Dialys	18		usvad3p2eespai5rdap8n4th3k	1	59	6	4	2	2	21	1	0	0	0	0	1	0	0	0	1	0	0	1	0	0	0	5	0	1	5.8	Being a dialysis patient is very difficult. I try to be strong, but the reality is that my life depends from the dialysis machine. I do activity during the day,I like walking. I have some economic problems because I live only with the pension offered by the State and my family helps me partialy.
01272021.Dialys	18		usvad3p2eespai5rdap8n4th3k	1	59	6	4	2	2	22	0	0	0	0	0	0	0	1	0	1	0	0	0	0	1	0	3	1	101	4.6	Being a dialysis patient is very difficult. I try to be strong, but the reality is that my life depends from the dialysis machine. I do activity during the day,I like walking. I have some economic problems because I live only with the pension offered by the State and my family helps me partialy.
01272021.Dialys	18		usvad3p2eespai5rdap8n4th3k	1	59	6	4	2	2	23	1	0	0	0	0	0	1	0	0	0	0	1	0	1	0	0	6	0	1	9	Being a dialysis patient is very difficult. I try to be strong, but the reality is that my life depends from the dialysis machine. I do activity during the day,I like walking. I have some economic problems because I live only with the pension offered by the State and my family helps me partialy.
01272021.Dialys	18		usvad3p2eespai5rdap8n4th3k	1	59	6	4	2	2	24	1	0	0	0	0	0	1	0	0	0	0	1	0	1	0	0	2	1	101	8.2	Being a dialysis patient is very difficult. I try to be strong, but the reality is that my life depends from the dialysis machine. I do activity during the day,I like walking. I have some economic problems because I live only with the pension offered by the State and my family helps me partialy.
01272021.Dialys	19		i3e9g7v79kikpti8kb8t528h1o	2	59	6	2	1	1	1	0	0	0	0	0	0	0	1	0	1	0	0	0	0	0	1	7	101	1	7.3	Has made it difficult
01272021.Dialys	19		i3e9g7v79kikpti8kb8t528h1o	2	59	6	2	1	1	2	0	1	0	0	0	0	0	1	0	0	0	0	0	0	0	1	8	101	1	7.3	Has made it difficult
01272021.Dialys	19		i3e9g7v79kikpti8kb8t528h1o	2	59	6	2	1	1	3	0	1	0	0	1	0	0	0	0	0	1	0	1	0	0	0	4	0	0	5.2	Has made it difficult
01272021.Dialys	19		i3e9g7v79kikpti8kb8t528h1o	2	59	6	2	1	1	4	1	0	0	0	0	0	1	0	1	0	0	0	0	1	0	0	7	101	1	9	Has made it difficult
01272021.Dialys	19		i3e9g7v79kikpti8kb8t528h1o	2	59	6	2	1	1	5	0	0	0	0	0	0	0	0	0	0	0	1	0	0	1	0	8	101	1	5.1	Has made it difficult
01272021.Dialys	19		i3e9g7v79kikpti8kb8t528h1o	2	59	6	2	1	1	6	0	1	0	0	0	0	1	0	0	0	0	1	0	0	0	1	4	0	0	7.3	Has made it difficult
01272021.Dialys	19		i3e9g7v79kikpti8kb8t528h1o	2	59	6	2	1	1	7	1	0	0	0	0	0	1	0	1	0	0	0	0	0	0	0	4	1	0	9	Has made it difficult
01272021.Dialys	19		i3e9g7v79kikpti8kb8t528h1o	2	59	6	2	1	1	8	0	0	0	0	0	0	0	1	1	0	0	0	0	0	0	0	8	100	1	3.5	Has made it difficult
01272021.Dialys	19		i3e9g7v79kikpti8kb8t528h1o	2	59	6	2	1	1	9	0	0	1	0	0	0	1	0	0	0	0	1	1	0	0	0	7	101	1	9	Has made it difficult
01272021.Dialys	19		i3e9g7v79kikpti8kb8t528h1o	2	59	6	2	1	1	10	1	0	0	0	1	0	0	0	0	0	1	0	0	0	0	0	7	100	1	9	Has made it difficult
01272021.Dialys	19		i3e9g7v79kikpti8kb8t528h1o	2	59	6	2	1	1	11	0	0	0	1	1	0	0	0	0	0	0	0	0	1	0	0	3	0	101	4.9	Has made it difficult
01272021.Dialys	19		i3e9g7v79kikpti8kb8t528h1o	2	59	6	2	1	1	12	0	0	0	1	0	1	0	0	1	0	0	0	1	0	0	0	4	0	0	5.7	Has made it difficult
01272021.Dialys	19		i3e9g7v79kikpti8kb8t528h1o	2	59	6	2	1	1	13	0	0	1	0	0	0	0	1	0	0	1	0	0	0	1	0	5	0	1	5.7	Has made it difficult
01272021.Dialys	19		i3e9g7v79kikpti8kb8t528h1o	2	59	6	2	1	1	14	0	0	0	1	1	0	0	0	0	1	0	0	0	0	0	0	3	0	100	2	Has made it difficult
01272021.Dialys	19		i3e9g7v79kikpti8kb8t528h1o	2	59	6	2	1	1	15	0	1	0	0	0	0	0	0	0	1	0	0	1	0	0	0	8	100	1	9	Has made it difficult
01272021.Dialys	19		i3e9g7v79kikpti8kb8t528h1o	2	59	6	2	1	1	16	0	0	0	1	0	0	0	0	0	0	1	0	0	0	0	1	4	0	1	4.2	Has made it difficult
01272021.Dialys	19		i3e9g7v79kikpti8kb8t528h1o	2	59	6	2	1	1	17	0	0	1	0	0	1	0	0	0	0	1	0	0	1	0	0	2	1	100	5.1	Has made it difficult
01272021.Dialys	19		i3e9g7v79kikpti8kb8t528h1o	2	59	6	2	1	1	18	0	0	0	0	0	0	0	1	0	1	0	0	0	1	0	0	7	101	1	4.9	Has made it difficult
01272021.Dialys	19		i3e9g7v79kikpti8kb8t528h1o	2	59	6	2	1	1	19	0	0	1	0	1	0	0	0	1	0	0	0	0	0	1	0	4	0	0	6.2	Has made it difficult
01272021.Dialys	19		i3e9g7v79kikpti8kb8t528h1o	2	59	6	2	1	1	20	1	0	0	0	0	1	0	0	0	0	0	0	1	0	0	0	8	100	1	7.5	Has made it difficult
01272021.Dialys	19		i3e9g7v79kikpti8kb8t528h1o	2	59	6	2	1	1	21	0	1	0	0	0	0	0	0	0	0	0	1	0	1	0	0	3	1	100	3.5	Has made it difficult
01272021.Dialys	19		i3e9g7v79kikpti8kb8t528h1o	2	59	6	2	1	1	22	0	0	1	0	0	1	0	0	0	1	0	0	0	0	0	1	2	0	100	6.5	Has made it difficult
01272021.Dialys	19		i3e9g7v79kikpti8kb8t528h1o	2	59	6	2	1	1	23	1	0	0	0	0	1	0	0	0	0	0	1	0	0	1	0	7	101	0	6.4	Has made it difficult
01272021.Dialys	19		i3e9g7v79kikpti8kb8t528h1o	2	59	6	2	1	1	24	1	0	0	0	0	1	0	0	0	0	0	1	0	0	1	0	3	0	100	9	Has made it difficult
01272021.Dialys	20		usvad3p2eespai5rdap8n4th3k	2	56	6	2	1	1	1	0	0	1	0	0	0	1	0	1	0	0	0	0	1	0	0	1	0	101	2	The dialysis therapy has helped me a lot,before I had health problems and now I have almost resolved them. I try to see the positive part of the hemodialysis therapy and process. I also try to be active and social as I was before the illness. My biggest problem is economic because the support from the State is minimal almost inexistent. I feel lucky because my family strongly supports me
01272021.Dialys	20		usvad3p2eespai5rdap8n4th3k	2	56	6	2	1	1	2	1	0	0	0	0	1	0	0	0	1	0	0	0	0	0	0	3	1	100	4	The dialysis therapy has helped me a lot,before I had health problems and now I have almost resolved them. I try to see the positive part of the hemodialysis therapy and process. I also try to be active and social as I was before the illness. My biggest problem is economic because the support from the State is minimal almost inexistent. I feel lucky because my family strongly supports me
01272021.Dialys	20		usvad3p2eespai5rdap8n4th3k	2	56	6	2	1	1	3	0	0	1	0	1	0	0	0	0	0	0	1	0	0	1	0	1	0	101	2.9	The dialysis therapy has helped me a lot,before I had health problems and now I have almost resolved them. I try to see the positive part of the hemodialysis therapy and process. I also try to be active and social as I was before the illness. My biggest problem is economic because the support from the State is minimal almost inexistent. I feel lucky because my family strongly supports me
01272021.Dialys	20		usvad3p2eespai5rdap8n4th3k	2	56	6	2	1	1	4	0	0	0	1	0	0	0	1	0	1	0	0	0	0	0	1	1	0	100	2.9	The dialysis therapy has helped me a lot,before I had health problems and now I have almost resolved them. I try to see the positive part of the hemodialysis therapy and process. I also try to be active and social as I was before the illness. My biggest problem is economic because the support from the State is minimal almost inexistent. I feel lucky because my family strongly supports me
01272021.Dialys	20		usvad3p2eespai5rdap8n4th3k	2	56	6	2	1	1	5	0	1	0	0	0	0	1	0	0	0	0	1	0	0	0	1	9	100	1	4	The dialysis therapy has helped me a lot,before I had health problems and now I have almost resolved them. I try to see the positive part of the hemodialysis therapy and process. I also try to be active and social as I was before the illness. My biggest problem is economic because the support from the State is minimal almost inexistent. I feel lucky because my family strongly supports me
01272021.Dialys	20		usvad3p2eespai5rdap8n4th3k	2	56	6	2	1	1	6	1	0	0	0	0	0	0	0	0	0	1	0	0	1	0	0	1	1	101	3.5	The dialysis therapy has helped me a lot,before I had health problems and now I have almost resolved them. I try to see the positive part of the hemodialysis therapy and process. I also try to be active and social as I was before the illness. My biggest problem is economic because the support from the State is minimal almost inexistent. I feel lucky because my family strongly supports me
01272021.Dialys	20		usvad3p2eespai5rdap8n4th3k	2	56	6	2	1	1	7	0	0	0	0	0	1	0	0	0	1	0	0	1	0	0	0	1	1	101	4.8	The dialysis therapy has helped me a lot,before I had health problems and now I have almost resolved them. I try to see the positive part of the hemodialysis therapy and process. I also try to be active and social as I was before the illness. My biggest problem is economic because the support from the State is minimal almost inexistent. I feel lucky because my family strongly supports me
01272021.Dialys	20		usvad3p2eespai5rdap8n4th3k	2	56	6	2	1	1	8	0	1	0	0	1	0	0	0	0	0	0	0	1	0	0	0	2	0	101	9	The dialysis therapy has helped me a lot,before I had health problems and now I have almost resolved them. I try to see the positive part of the hemodialysis therapy and process. I also try to be active and social as I was before the illness. My biggest problem is economic because the support from the State is minimal almost inexistent. I feel lucky because my family strongly supports me
01272021.Dialys	20		usvad3p2eespai5rdap8n4th3k	2	56	6	2	1	1	9	1	0	0	0	0	0	1	0	0	0	0	0	1	0	0	0	1	1	100	9	The dialysis therapy has helped me a lot,before I had health problems and now I have almost resolved them. I try to see the positive part of the hemodialysis therapy and process. I also try to be active and social as I was before the illness. My biggest problem is economic because the support from the State is minimal almost inexistent. I feel lucky because my family strongly supports me
01272021.Dialys	20		usvad3p2eespai5rdap8n4th3k	2	56	6	2	1	1	10	1	0	0	0	0	1	0	0	1	0	0	0	0	0	0	1	2	0	100	1.9	The dialysis therapy has helped me a lot,before I had health problems and now I have almost resolved them. I try to see the positive part of the hemodialysis therapy and process. I also try to be active and social as I was before the illness. My biggest problem is economic because the support from the State is minimal almost inexistent. I feel lucky because my family strongly supports me
01272021.Dialys	20		usvad3p2eespai5rdap8n4th3k	2	56	6	2	1	1	11	0	0	0	0	0	0	0	1	0	0	0	1	0	1	0	0	3	1	100	3.2	The dialysis therapy has helped me a lot,before I had health problems and now I have almost resolved them. I try to see the positive part of the hemodialysis therapy and process. I also try to be active and social as I was before the illness. My biggest problem is economic because the support from the State is minimal almost inexistent. I feel lucky because my family strongly supports me
01272021.Dialys	20		usvad3p2eespai5rdap8n4th3k	2	56	6	2	1	1	12	0	0	0	1	0	0	0	0	0	0	1	0	0	0	1	0	1	1	100	2.7	The dialysis therapy has helped me a lot,before I had health problems and now I have almost resolved them. I try to see the positive part of the hemodialysis therapy and process. I also try to be active and social as I was before the illness. My biggest problem is economic because the support from the State is minimal almost inexistent. I feel lucky because my family strongly supports me
01272021.Dialys	20		usvad3p2eespai5rdap8n4th3k	2	56	6	2	1	1	13	0	1	0	0	0	0	0	1	0	0	0	0	0	0	0	0	7	101	0	2.4	The dialysis therapy has helped me a lot,before I had health problems and now I have almost resolved them. I try to see the positive part of the hemodialysis therapy and process. I also try to be active and social as I was before the illness. My biggest problem is economic because the support from the State is minimal almost inexistent. I feel lucky because my family strongly supports me
01272021.Dialys	20		usvad3p2eespai5rdap8n4th3k	2	56	6	2	1	1	14	0	0	0	1	0	0	1	0	0	0	1	0	1	0	0	0	1	1	101	1.4	The dialysis therapy has helped me a lot,before I had health problems and now I have almost resolved them. I try to see the positive part of the hemodialysis therapy and process. I also try to be active and social as I was before the illness. My biggest problem is economic because the support from the State is minimal almost inexistent. I feel lucky because my family strongly supports me
01272021.Dialys	20		usvad3p2eespai5rdap8n4th3k	2	56	6	2	1	1	15	0	0	1	0	0	0	0	0	0	1	0	0	0	0	0	0	5	1	1	4.4	The dialysis therapy has helped me a lot,before I had health problems and now I have almost resolved them. I try to see the positive part of the hemodialysis therapy and process. I also try to be active and social as I was before the illness. My biggest problem is economic because the support from the State is minimal almost inexistent. I feel lucky because my family strongly supports me
01272021.Dialys	20		usvad3p2eespai5rdap8n4th3k	2	56	6	2	1	1	16	0	0	0	1	0	1	0	0	0	0	0	0	0	1	0	0	9	100	0	3	The dialysis therapy has helped me a lot,before I had health problems and now I have almost resolved them. I try to see the positive part of the hemodialysis therapy and process. I also try to be active and social as I was before the illness. My biggest problem is economic because the support from the State is minimal almost inexistent. I feel lucky because my family strongly supports me
01272021.Dialys	20		usvad3p2eespai5rdap8n4th3k	2	56	6	2	1	1	17	0	1	0	0	0	0	0	1	1	0	0	0	0	0	1	0	6	0	0	4.6	The dialysis therapy has helped me a lot,before I had health problems and now I have almost resolved them. I try to see the positive part of the hemodialysis therapy and process. I also try to be active and social as I was before the illness. My biggest problem is economic because the support from the State is minimal almost inexistent. I feel lucky because my family strongly supports me
01272021.Dialys	20		usvad3p2eespai5rdap8n4th3k	2	56	6	2	1	1	18	0	1	0	0	0	1	0	0	0	0	0	1	1	0	0	0	1	1	101	9	The dialysis therapy has helped me a lot,before I had health problems and now I have almost resolved them. I try to see the positive part of the hemodialysis therapy and process. I also try to be active and social as I was before the illness. My biggest problem is economic because the support from the State is minimal almost inexistent. I feel lucky because my family strongly supports me
01272021.Dialys	20		usvad3p2eespai5rdap8n4th3k	2	56	6	2	1	1	19	0	0	1	0	0	0	0	0	0	0	0	1	0	0	1	0	1	1	100	2.4	The dialysis therapy has helped me a lot,before I had health problems and now I have almost resolved them. I try to see the positive part of the hemodialysis therapy and process. I also try to be active and social as I was before the illness. My biggest problem is economic because the support from the State is minimal almost inexistent. I feel lucky because my family strongly supports me
01272021.Dialys	20		usvad3p2eespai5rdap8n4th3k	2	56	6	2	1	1	20	0	0	0	0	0	0	1	0	1	0	0	0	0	0	1	0	3	1	100	2.3	The dialysis therapy has helped me a lot,before I had health problems and now I have almost resolved them. I try to see the positive part of the hemodialysis therapy and process. I also try to be active and social as I was before the illness. My biggest problem is economic because the support from the State is minimal almost inexistent. I feel lucky because my family strongly supports me
01272021.Dialys	20		usvad3p2eespai5rdap8n4th3k	2	56	6	2	1	1	21	0	0	0	1	1	0	0	0	1	0	0	0	0	0	0	1	3	0	101	5.7	The dialysis therapy has helped me a lot,before I had health problems and now I have almost resolved them. I try to see the positive part of the hemodialysis therapy and process. I also try to be active and social as I was before the illness. My biggest problem is economic because the support from the State is minimal almost inexistent. I feel lucky because my family strongly supports me
01272021.Dialys	20		usvad3p2eespai5rdap8n4th3k	2	56	6	2	1	1	22	0	0	1	0	0	0	0	1	0	0	1	0	0	0	0	1	1	0	100	2.7	The dialysis therapy has helped me a lot,before I had health problems and now I have almost resolved them. I try to see the positive part of the hemodialysis therapy and process. I also try to be active and social as I was before the illness. My biggest problem is economic because the support from the State is minimal almost inexistent. I feel lucky because my family strongly supports me
01272021.Dialys	20		usvad3p2eespai5rdap8n4th3k	2	56	6	2	1	1	23	0	0	0	0	1	0	0	0	0	0	1	0	0	1	0	0	7	100	0	4.1	The dialysis therapy has helped me a lot,before I had health problems and now I have almost resolved them. I try to see the positive part of the hemodialysis therapy and process. I also try to be active and social as I was before the illness. My biggest problem is economic because the support from the State is minimal almost inexistent. I feel lucky because my family strongly supports me
01272021.Dialys	20		usvad3p2eespai5rdap8n4th3k	2	56	6	2	1	1	24	0	0	0	0	1	0	0	0	0	0	1	0	0	1	0	0	1	0	101	1.6	The dialysis therapy has helped me a lot,before I had health problems and now I have almost resolved them. I try to see the positive part of the hemodialysis therapy and process. I also try to be active and social as I was before the illness. My biggest problem is economic because the support from the State is minimal almost inexistent. I feel lucky because my family strongly supports me
01272021.Dialys	21		usvad3p2eespai5rdap8n4th3k	1	70	7	2	1	3	1	1	0	0	0	0	1	0	0	1	0	0	0	0	1	0	0	1	1	101	1.7	Being a dialysis patient is very difficult, I have severe economic problems, the State does not support me completely. I am in crisis
01272021.Dialys	21		usvad3p2eespai5rdap8n4th3k	1	70	7	2	1	3	2	0	0	1	0	1	0	0	0	0	0	0	1	0	0	1	0	1	0	101	9	Being a dialysis patient is very difficult, I have severe economic problems, the State does not support me completely. I am in crisis
01272021.Dialys	21		usvad3p2eespai5rdap8n4th3k	1	70	7	2	1	3	3	0	0	0	0	0	0	1	0	0	0	0	0	0	1	0	0	1	1	101	6.8	Being a dialysis patient is very difficult, I have severe economic problems, the State does not support me completely. I am in crisis
01272021.Dialys	21		usvad3p2eespai5rdap8n4th3k	1	70	7	2	1	3	4	0	0	0	0	0	1	0	0	0	0	1	0	0	0	0	1	1	0	101	6.4	Being a dialysis patient is very difficult, I have severe economic problems, the State does not support me completely. I am in crisis
01272021.Dialys	21		usvad3p2eespai5rdap8n4th3k	1	70	7	2	1	3	5	0	0	1	0	0	0	0	0	0	0	1	0	1	0	0	0	1	1	101	5.4	Being a dialysis patient is very difficult, I have severe economic problems, the State does not support me completely. I am in crisis
01272021.Dialys	21		usvad3p2eespai5rdap8n4th3k	1	70	7	2	1	3	6	1	0	0	0	0	0	0	0	0	0	0	0	0	0	1	0	2	0	101	3	Being a dialysis patient is very difficult, I have severe economic problems, the State does not support me completely. I am in crisis
01272021.Dialys	21		usvad3p2eespai5rdap8n4th3k	1	70	7	2	1	3	7	0	1	0	0	0	0	0	0	0	0	0	1	0	0	0	1	1	0	100	5	Being a dialysis patient is very difficult, I have severe economic problems, the State does not support me completely. I am in crisis
01272021.Dialys	21		usvad3p2eespai5rdap8n4th3k	1	70	7	2	1	3	8	0	0	0	1	0	0	0	1	1	0	0	0	1	0	0	0	1	0	101	5.5	Being a dialysis patient is very difficult, I have severe economic problems, the State does not support me completely. I am in crisis
01272021.Dialys	21		usvad3p2eespai5rdap8n4th3k	1	70	7	2	1	3	9	0	0	0	1	1	0	0	0	0	1	0	0	0	1	0	0	5	0	1	4.5	Being a dialysis patient is very difficult, I have severe economic problems, the State does not support me completely. I am in crisis
01272021.Dialys	21		usvad3p2eespai5rdap8n4th3k	1	70	7	2	1	3	10	0	0	0	0	1	0	0	0	0	1	0	0	0	1	0	0	1	1	101	6.2	Being a dialysis patient is very difficult, I have severe economic problems, the State does not support me completely. I am in crisis
01272021.Dialys	21		usvad3p2eespai5rdap8n4th3k	1	70	7	2	1	3	11	0	0	1	0	0	0	1	0	0	0	0	0	0	0	0	1	1	1	100	9	Being a dialysis patient is very difficult, I have severe economic problems, the State does not support me completely. I am in crisis
01272021.Dialys	21		usvad3p2eespai5rdap8n4th3k	1	70	7	2	1	3	12	0	0	0	1	0	0	1	0	0	0	0	0	0	0	0	1	3	0	101	9	Being a dialysis patient is very difficult, I have severe economic problems, the State does not support me completely. I am in crisis
01272021.Dialys	21		usvad3p2eespai5rdap8n4th3k	1	70	7	2	1	3	13	0	0	1	0	0	0	0	1	1	0	0	0	0	0	0	1	6	0	1	3.1	Being a dialysis patient is very difficult, I have severe economic problems, the State does not support me completely. I am in crisis
01272021.Dialys	21		usvad3p2eespai5rdap8n4th3k	1	70	7	2	1	3	14	0	1	0	0	0	1	0	0	0	0	0	1	1	0	0	0	5	1	0	5.9	Being a dialysis patient is very difficult, I have severe economic problems, the State does not support me completely. I am in crisis
01272021.Dialys	21		usvad3p2eespai5rdap8n4th3k	1	70	7	2	1	3	15	0	1	0	0	1	0	0	0	1	0	0	0	0	0	1	0	1	1	101	1.5	Being a dialysis patient is very difficult, I have severe economic problems, the State does not support me completely. I am in crisis
01272021.Dialys	21		usvad3p2eespai5rdap8n4th3k	1	70	7	2	1	3	16	0	0	0	1	0	0	0	0	0	0	0	1	0	0	1	0	1	0	100	2	Being a dialysis patient is very difficult, I have severe economic problems, the State does not support me completely. I am in crisis
01272021.Dialys	21		usvad3p2eespai5rdap8n4th3k	1	70	7	2	1	3	17	0	0	0	0	0	1	0	0	0	1	0	0	1	0	0	0	9	100	1	3.7	Being a dialysis patient is very difficult, I have severe economic problems, the State does not support me completely. I am in crisis
01272021.Dialys	21		usvad3p2eespai5rdap8n4th3k	1	70	7	2	1	3	18	0	1	0	0	0	0	0	1	0	1	0	0	0	0	0	0	1	0	101	2.8	Being a dialysis patient is very difficult, I have severe economic problems, the State does not support me completely. I am in crisis
01272021.Dialys	21		usvad3p2eespai5rdap8n4th3k	1	70	7	2	1	3	19	0	1	0	0	0	0	0	1	0	0	1	0	0	1	0	0	1	0	100	3	Being a dialysis patient is very difficult, I have severe economic problems, the State does not support me completely. I am in crisis
01272021.Dialys	21		usvad3p2eespai5rdap8n4th3k	1	70	7	2	1	3	20	0	0	0	1	0	1	0	0	0	0	1	0	0	0	0	0	1	0	100	9	Being a dialysis patient is very difficult, I have severe economic problems, the State does not support me completely. I am in crisis
01272021.Dialys	21		usvad3p2eespai5rdap8n4th3k	1	70	7	2	1	3	21	0	0	1	0	0	0	1	0	0	0	0	1	0	0	0	0	4	0	0	4.8	Being a dialysis patient is very difficult, I have severe economic problems, the State does not support me completely. I am in crisis
01272021.Dialys	21		usvad3p2eespai5rdap8n4th3k	1	70	7	2	1	3	22	1	0	0	0	0	0	1	0	1	0	0	0	1	0	0	0	2	0	101	3.1	Being a dialysis patient is very difficult, I have severe economic problems, the State does not support me completely. I am in crisis
01272021.Dialys	21		usvad3p2eespai5rdap8n4th3k	1	70	7	2	1	3	23	1	0	0	0	0	0	0	1	0	1	0	0	0	0	1	0	1	1	101	1.5	Being a dialysis patient is very difficult, I have severe economic problems, the State does not support me completely. I am in crisis
01272021.Dialys	21		usvad3p2eespai5rdap8n4th3k	1	70	7	2	1	3	24	1	0	0	0	0	0	0	1	0	1	0	0	0	0	1	0	1	0	101	2.4	Being a dialysis patient is very difficult, I have severe economic problems, the State does not support me completely. I am in crisis
01272021.Dialys	22		usvad3p2eespai5rdap8n4th3k	2	60	6	2	2	2	1	0	1	0	0	1	0	0	0	0	0	1	0	0	0	1	0	1	0	101	2.1	As a dialysis patient I have severe economic problems,my family supports me partially. I rarely go out for a walk,I spent the most of time at home
01272021.Dialys	22		usvad3p2eespai5rdap8n4th3k	2	60	6	2	2	2	2	0	1	0	0	0	0	1	0	0	1	0	0	0	0	1	0	1	0	101	1.5	As a dialysis patient I have severe economic problems,my family supports me partially. I rarely go out for a walk,I spent the most of time at home
01272021.Dialys	22		usvad3p2eespai5rdap8n4th3k	2	60	6	2	2	2	3	0	0	0	1	0	0	0	0	0	0	0	1	0	1	0	0	1	0	101	3.1	As a dialysis patient I have severe economic problems,my family supports me partially. I rarely go out for a walk,I spent the most of time at home
01272021.Dialys	22		usvad3p2eespai5rdap8n4th3k	2	60	6	2	2	2	4	0	0	0	0	0	0	1	0	0	0	1	0	1	0	0	0	8	101	1	6.9	As a dialysis patient I have severe economic problems,my family supports me partially. I rarely go out for a walk,I spent the most of time at home
01272021.Dialys	22		usvad3p2eespai5rdap8n4th3k	2	60	6	2	2	2	5	0	1	0	0	0	0	0	1	1	0	0	0	0	1	0	0	2	1	101	5	As a dialysis patient I have severe economic problems,my family supports me partially. I rarely go out for a walk,I spent the most of time at home
01272021.Dialys	22		usvad3p2eespai5rdap8n4th3k	2	60	6	2	2	2	6	0	0	0	0	1	0	0	0	0	0	1	0	1	0	0	0	1	1	101	4.2	As a dialysis patient I have severe economic problems,my family supports me partially. I rarely go out for a walk,I spent the most of time at home
01272021.Dialys	22		usvad3p2eespai5rdap8n4th3k	2	60	6	2	2	2	7	0	0	1	0	0	0	0	1	0	1	0	0	0	0	0	1	1	0	100	3.2	As a dialysis patient I have severe economic problems,my family supports me partially. I rarely go out for a walk,I spent the most of time at home
01272021.Dialys	22		usvad3p2eespai5rdap8n4th3k	2	60	6	2	2	2	8	1	0	0	0	0	0	0	1	0	0	0	1	0	0	1	0	7	100	0	6	As a dialysis patient I have severe economic problems,my family supports me partially. I rarely go out for a walk,I spent the most of time at home
01272021.Dialys	22		usvad3p2eespai5rdap8n4th3k	2	60	6	2	2	2	9	0	0	0	1	0	0	0	0	0	1	0	0	0	0	0	1	1	0	101	3.6	As a dialysis patient I have severe economic problems,my family supports me partially. I rarely go out for a walk,I spent the most of time at home
01272021.Dialys	22		usvad3p2eespai5rdap8n4th3k	2	60	6	2	2	2	10	1	0	0	0	0	0	1	0	0	0	0	0	0	0	0	1	9	101	1	4.2	As a dialysis patient I have severe economic problems,my family supports me partially. I rarely go out for a walk,I spent the most of time at home
01272021.Dialys	22		usvad3p2eespai5rdap8n4th3k	2	60	6	2	2	2	11	1	0	0	0	0	0	0	0	0	0	1	0	0	0	0	1	1	0	100	2.3	As a dialysis patient I have severe economic problems,my family supports me partially. I rarely go out for a walk,I spent the most of time at home
01272021.Dialys	22		usvad3p2eespai5rdap8n4th3k	2	60	6	2	2	2	12	0	0	0	1	0	0	0	1	0	0	0	0	0	0	1	0	1	0	100	7.8	As a dialysis patient I have severe economic problems,my family supports me partially. I rarely go out for a walk,I spent the most of time at home
01272021.Dialys	22		usvad3p2eespai5rdap8n4th3k	2	60	6	2	2	2	13	0	1	0	0	0	1	0	0	0	1	0	0	1	0	0	0	9	101	1	9	As a dialysis patient I have severe economic problems,my family supports me partially. I rarely go out for a walk,I spent the most of time at home
01272021.Dialys	22		usvad3p2eespai5rdap8n4th3k	2	60	6	2	2	2	14	0	0	0	0	0	0	0	0	0	0	0	1	1	0	0	0	1	1	100	2	As a dialysis patient I have severe economic problems,my family supports me partially. I rarely go out for a walk,I spent the most of time at home
01272021.Dialys	22		usvad3p2eespai5rdap8n4th3k	2	60	6	2	2	2	15	0	0	1	0	1	0	0	0	1	0	0	0	0	1	0	0	5	1	1	3.5	As a dialysis patient I have severe economic problems,my family supports me partially. I rarely go out for a walk,I spent the most of time at home
01272021.Dialys	22		usvad3p2eespai5rdap8n4th3k	2	60	6	2	2	2	16	1	0	0	0	1	0	0	0	0	1	0	0	0	0	0	0	1	1	101	2.6	As a dialysis patient I have severe economic problems,my family supports me partially. I rarely go out for a walk,I spent the most of time at home
01272021.Dialys	22		usvad3p2eespai5rdap8n4th3k	2	60	6	2	2	2	17	0	0	0	0	0	1	0	0	1	0	0	0	0	0	0	0	1	1	101	2	As a dialysis patient I have severe economic problems,my family supports me partially. I rarely go out for a walk,I spent the most of time at home
01272021.Dialys	22		usvad3p2eespai5rdap8n4th3k	2	60	6	2	2	2	18	0	0	1	0	0	0	0	1	0	0	1	0	0	0	0	0	3	1	100	3.3	As a dialysis patient I have severe economic problems,my family supports me partially. I rarely go out for a walk,I spent the most of time at home
01272021.Dialys	22		usvad3p2eespai5rdap8n4th3k	2	60	6	2	2	2	19	0	0	0	1	0	0	1	0	0	0	0	1	0	1	0	0	9	101	0	9	As a dialysis patient I have severe economic problems,my family supports me partially. I rarely go out for a walk,I spent the most of time at home
01272021.Dialys	22		usvad3p2eespai5rdap8n4th3k	2	60	6	2	2	2	20	0	0	0	1	0	1	0	0	1	0	0	0	0	0	1	0	4	1	1	2.6	As a dialysis patient I have severe economic problems,my family supports me partially. I rarely go out for a walk,I spent the most of time at home
01272021.Dialys	22		usvad3p2eespai5rdap8n4th3k	2	60	6	2	2	2	21	0	0	1	0	0	0	1	0	1	0	0	0	0	0	0	0	7	101	0	4.6	As a dialysis patient I have severe economic problems,my family supports me partially. I rarely go out for a walk,I spent the most of time at home
01272021.Dialys	22		usvad3p2eespai5rdap8n4th3k	2	60	6	2	2	2	22	0	1	0	0	0	1	0	0	0	0	0	1	0	0	0	1	2	0	101	9	As a dialysis patient I have severe economic problems,my family supports me partially. I rarely go out for a walk,I spent the most of time at home
01272021.Dialys	22		usvad3p2eespai5rdap8n4th3k	2	60	6	2	2	2	23	1	0	0	0	0	1	0	0	0	0	0	0	0	1	0	0	1	0	101	1.8	As a dialysis patient I have severe economic problems,my family supports me partially. I rarely go out for a walk,I spent the most of time at home
01272021.Dialys	22		usvad3p2eespai5rdap8n4th3k	2	60	6	2	2	2	24	1	0	0	0	0	1	0	0	0	0	0	0	0	1	0	0	1	1	100	2.1	As a dialysis patient I have severe economic problems,my family supports me partially. I rarely go out for a walk,I spent the most of time at home
01272021.Dialys	23		usvad3p2eespai5rdap8n4th3k	2	51	5	2	1	1	1	0	1	0	0	0	0	1	0	1	0	0	0	0	1	0	0	1	1	100	1.5	I have severe economic problems. I live only with the pension offered by the State and the support of my brother. I am not very social,I prefer staying at home and rest because I have health problems caused by the renal insufficiency.
01272021.Dialys	23		usvad3p2eespai5rdap8n4th3k	2	51	5	2	1	1	2	0	1	0	0	1	0	0	0	0	0	0	0	1	0	0	0	1	1	100	1.6	I have severe economic problems. I live only with the pension offered by the State and the support of my brother. I am not very social,I prefer staying at home and rest because I have health problems caused by the renal insufficiency.
01272021.Dialys	23		usvad3p2eespai5rdap8n4th3k	2	51	5	2	1	1	3	0	0	0	1	0	0	0	1	0	0	1	0	0	1	0	0	1	1	101	1.9	I have severe economic problems. I live only with the pension offered by the State and the support of my brother. I am not very social,I prefer staying at home and rest because I have health problems caused by the renal insufficiency.
01272021.Dialys	23		usvad3p2eespai5rdap8n4th3k	2	51	5	2	1	1	4	0	0	0	0	0	0	0	1	1	0	0	0	0	0	0	1	7	101	1	4.6	I have severe economic problems. I live only with the pension offered by the State and the support of my brother. I am not very social,I prefer staying at home and rest because I have health problems caused by the renal insufficiency.
01272021.Dialys	23		usvad3p2eespai5rdap8n4th3k	2	51	5	2	1	1	5	1	0	0	0	0	0	0	1	0	0	0	0	0	0	1	0	7	101	1	3.4	I have severe economic problems. I live only with the pension offered by the State and the support of my brother. I am not very social,I prefer staying at home and rest because I have health problems caused by the renal insufficiency.
01272021.Dialys	23		usvad3p2eespai5rdap8n4th3k	2	51	5	2	1	1	6	0	0	0	1	1	0	0	0	1	0	0	0	0	0	1	0	1	0	101	8.9	I have severe economic problems. I live only with the pension offered by the State and the support of my brother. I am not very social,I prefer staying at home and rest because I have health problems caused by the renal insufficiency.
01272021.Dialys	23		usvad3p2eespai5rdap8n4th3k	2	51	5	2	1	1	7	0	0	0	1	0	1	0	0	0	0	0	1	0	1	0	0	1	0	100	9	I have severe economic problems. I live only with the pension offered by the State and the support of my brother. I am not very social,I prefer staying at home and rest because I have health problems caused by the renal insufficiency.
01272021.Dialys	23		usvad3p2eespai5rdap8n4th3k	2	51	5	2	1	1	8	0	0	0	0	0	1	0	0	0	0	1	0	0	0	1	0	2	0	100	9	I have severe economic problems. I live only with the pension offered by the State and the support of my brother. I am not very social,I prefer staying at home and rest because I have health problems caused by the renal insufficiency.
01272021.Dialys	23		usvad3p2eespai5rdap8n4th3k	2	51	5	2	1	1	9	0	0	0	1	0	0	0	0	1	0	0	0	1	0	0	0	1	0	100	9	I have severe economic problems. I live only with the pension offered by the State and the support of my brother. I am not very social,I prefer staying at home and rest because I have health problems caused by the renal insufficiency.
01272021.Dialys	23		usvad3p2eespai5rdap8n4th3k	2	51	5	2	1	1	10	0	0	1	0	0	0	0	1	0	0	1	0	0	0	0	0	3	1	101	9	I have severe economic problems. I live only with the pension offered by the State and the support of my brother. I am not very social,I prefer staying at home and rest because I have health problems caused by the renal insufficiency.
01272021.Dialys	23		usvad3p2eespai5rdap8n4th3k	2	51	5	2	1	1	11	0	1	0	0	0	0	0	0	0	1	0	0	0	0	1	0	8	101	0	4	I have severe economic problems. I live only with the pension offered by the State and the support of my brother. I am not very social,I prefer staying at home and rest because I have health problems caused by the renal insufficiency.
01272021.Dialys	23		usvad3p2eespai5rdap8n4th3k	2	51	5	2	1	1	12	0	0	1	0	1	0	0	0	0	0	0	0	0	0	0	0	1	0	100	1.5	I have severe economic problems. I live only with the pension offered by the State and the support of my brother. I am not very social,I prefer staying at home and rest because I have health problems caused by the renal insufficiency.
01272021.Dialys	23		usvad3p2eespai5rdap8n4th3k	2	51	5	2	1	1	13	0	0	0	0	0	0	1	0	0	1	0	0	0	0	0	0	1	1	100	9	I have severe economic problems. I live only with the pension offered by the State and the support of my brother. I am not very social,I prefer staying at home and rest because I have health problems caused by the renal insufficiency.
01272021.Dialys	23		usvad3p2eespai5rdap8n4th3k	2	51	5	2	1	1	14	0	1	0	0	1	0	0	0	0	0	0	1	1	0	0	0	2	0	101	3.1	I have severe economic problems. I live only with the pension offered by the State and the support of my brother. I am not very social,I prefer staying at home and rest because I have health problems caused by the renal insufficiency.
01272021.Dialys	23		usvad3p2eespai5rdap8n4th3k	2	51	5	2	1	1	15	0	0	1	0	0	1	0	0	0	1	0	0	0	1	0	0	1	1	101	3.8	I have severe economic problems. I live only with the pension offered by the State and the support of my brother. I am not very social,I prefer staying at home and rest because I have health problems caused by the renal insufficiency.
01272021.Dialys	23		usvad3p2eespai5rdap8n4th3k	2	51	5	2	1	1	16	1	0	0	0	1	0	0	0	0	1	0	0	0	1	0	0	3	1	100	9	I have severe economic problems. I live only with the pension offered by the State and the support of my brother. I am not very social,I prefer staying at home and rest because I have health problems caused by the renal insufficiency.
01272021.Dialys	23		usvad3p2eespai5rdap8n4th3k	2	51	5	2	1	1	17	0	0	0	1	0	0	1	0	0	1	0	0	1	0	0	0	1	0	101	4.4	I have severe economic problems. I live only with the pension offered by the State and the support of my brother. I am not very social,I prefer staying at home and rest because I have health problems caused by the renal insufficiency.
01272021.Dialys	23		usvad3p2eespai5rdap8n4th3k	2	51	5	2	1	1	18	0	1	0	0	0	0	1	0	0	0	1	0	0	0	0	1	3	0	101	9	I have severe economic problems. I live only with the pension offered by the State and the support of my brother. I am not very social,I prefer staying at home and rest because I have health problems caused by the renal insufficiency.
01272021.Dialys	23		usvad3p2eespai5rdap8n4th3k	2	51	5	2	1	1	19	1	0	0	0	0	1	0	0	0	0	0	0	1	0	0	0	1	0	101	9	I have severe economic problems. I live only with the pension offered by the State and the support of my brother. I am not very social,I prefer staying at home and rest because I have health problems caused by the renal insufficiency.
01272021.Dialys	23		usvad3p2eespai5rdap8n4th3k	2	51	5	2	1	1	20	0	0	1	0	0	0	0	0	0	0	1	0	0	0	0	1	1	0	101	9	I have severe economic problems. I live only with the pension offered by the State and the support of my brother. I am not very social,I prefer staying at home and rest because I have health problems caused by the renal insufficiency.
01272021.Dialys	23		usvad3p2eespai5rdap8n4th3k	2	51	5	2	1	1	21	1	0	0	0	0	0	0	0	0	0	0	1	0	0	1	0	7	100	0	5.1	I have severe economic problems. I live only with the pension offered by the State and the support of my brother. I am not very social,I prefer staying at home and rest because I have health problems caused by the renal insufficiency.
01272021.Dialys	23		usvad3p2eespai5rdap8n4th3k	2	51	5	2	1	1	22	0	0	1	0	0	0	0	1	0	0	0	1	0	0	0	0	1	0	101	1.8	I have severe economic problems. I live only with the pension offered by the State and the support of my brother. I am not very social,I prefer staying at home and rest because I have health problems caused by the renal insufficiency.
01272021.Dialys	23		usvad3p2eespai5rdap8n4th3k	2	51	5	2	1	1	23	0	0	0	0	0	0	1	0	0	0	0	1	0	0	0	1	8	101	1	3.7	I have severe economic problems. I live only with the pension offered by the State and the support of my brother. I am not very social,I prefer staying at home and rest because I have health problems caused by the renal insufficiency.
01272021.Dialys	23		usvad3p2eespai5rdap8n4th3k	2	51	5	2	1	1	24	0	0	0	0	0	0	1	0	0	0	0	1	0	0	0	1	3	0	101	2.1	I have severe economic problems. I live only with the pension offered by the State and the support of my brother. I am not very social,I prefer staying at home and rest because I have health problems caused by the renal insufficiency.
01272021.Dialys	24			1	67	7	4	2	3	1	0	0	0	1	0	0	1	0	0	0	0	1	1	0	0	0	3	0	100	9	Deprived from making a normal life
01272021.Dialys	24			1	67	7	4	2	3	2	0	0	0	1	1	0	0	0	0	0	0	0	0	0	0	1	4	0	0	9	Deprived from making a normal life
01272021.Dialys	24			1	67	7	4	2	3	3	0	0	0	1	1	0	0	0	0	1	0	0	0	0	1	0	7	100	1	9	Deprived from making a normal life
01272021.Dialys	24			1	67	7	4	2	3	4	1	0	0	0	0	0	0	0	1	0	0	0	0	0	0	1	5	1	0	8.4	Deprived from making a normal life
01272021.Dialys	24			1	67	7	4	2	3	5	0	0	0	0	0	0	0	0	0	1	0	0	0	0	1	0	7	101	1	9	Deprived from making a normal life
01272021.Dialys	24			1	67	7	4	2	3	6	0	1	0	0	0	0	0	0	0	0	1	0	0	1	0	0	7	100	1	7.1	Deprived from making a normal life
01272021.Dialys	24			1	67	7	4	2	3	7	0	0	0	1	0	0	0	1	0	0	1	0	0	0	0	0	8	100	0	6.8	Deprived from making a normal life
01272021.Dialys	24			1	67	7	4	2	3	8	0	0	0	0	0	1	0	0	0	0	0	1	0	0	0	0	8	100	1	6.1	Deprived from making a normal life
01272021.Dialys	24			1	67	7	4	2	3	9	1	0	0	0	0	0	0	1	0	0	1	0	0	0	0	1	2	0	101	7.6	Deprived from making a normal life
01272021.Dialys	24			1	67	7	4	2	3	10	0	0	0	0	0	1	0	0	1	0	0	0	0	1	0	0	2	0	101	5.4	Deprived from making a normal life
01272021.Dialys	24			1	67	7	4	2	3	11	1	0	0	0	0	0	1	0	0	1	0	0	0	1	0	0	4	0	1	9	Deprived from making a normal life
01272021.Dialys	24			1	67	7	4	2	3	12	0	0	1	0	0	1	0	0	0	0	1	0	0	0	1	0	2	1	101	4.4	Deprived from making a normal life
01272021.Dialys	24			1	67	7	4	2	3	13	0	1	0	0	0	0	0	1	1	0	0	0	0	0	0	0	5	1	1	7.6	Deprived from making a normal life
01272021.Dialys	24			1	67	7	4	2	3	14	1	0	0	0	0	1	0	0	0	0	0	0	0	1	0	0	2	0	101	9	Deprived from making a normal life
01272021.Dialys	24			1	67	7	4	2	3	15	0	0	1	0	1	0	0	0	1	0	0	0	0	1	0	0	2	0	100	2.9	Deprived from making a normal life
01272021.Dialys	24			1	67	7	4	2	3	16	0	0	0	0	0	1	0	0	1	0	0	0	1	0	0	0	3	1	101	8.2	Deprived from making a normal life
01272021.Dialys	24			1	67	7	4	2	3	17	1	0	0	0	0	0	0	0	0	1	0	0	1	0	0	0	4	1	0	8	Deprived from making a normal life
01272021.Dialys	24			1	67	7	4	2	3	18	0	1	0	0	0	0	0	1	0	0	0	0	1	0	0	0	2	1	101	6.9	Deprived from making a normal life
01272021.Dialys	24			1	67	7	4	2	3	19	0	0	1	0	1	0	0	0	0	0	1	0	1	0	0	0	2	1	101	4.2	Deprived from making a normal life
01272021.Dialys	24			1	67	7	4	2	3	20	0	0	0	1	0	0	1	0	0	0	0	1	0	0	0	0	4	1	1	8.9	Deprived from making a normal life
01272021.Dialys	24			1	67	7	4	2	3	21	0	0	1	0	0	0	0	1	0	0	0	1	0	0	1	0	5	1	0	9	Deprived from making a normal life
01272021.Dialys	24			1	67	7	4	2	3	22	0	1	0	0	1	0	0	0	0	0	0	1	0	0	0	1	7	100	0	9	Deprived from making a normal life
01272021.Dialys	24			1	67	7	4	2	3	23	0	0	1	0	0	0	1	0	0	1	0	0	0	0	0	1	2	0	100	8.9	Deprived from making a normal life
01272021.Dialys	24			1	67	7	4	2	3	24	0	0	1	0	0	0	1	0	0	1	0	0	0	0	0	1	8	101	0	9	Deprived from making a normal life
01272021.Dialys	25		usvad3p2eespai5rdap8n4th3k	1	58	6	2	2	2	1	0	0	0	1	0	1	0	0	0	0	0	0	1	0	0	0	1	1	101	2	Dialysis affects my life negatively of course. I have some economic problems because the pension offered by the state is not sufficient to live. A part the economic problems I suffer from insomnia from the day I started the dialysis treatment. Without the support of my family, I couldn't handle this situation.
01272021.Dialys	25		usvad3p2eespai5rdap8n4th3k	1	58	6	2	2	2	2	0	0	0	0	0	0	0	1	0	1	0	0	0	0	0	1	2	0	100	9	Dialysis affects my life negatively of course. I have some economic problems because the pension offered by the state is not sufficient to live. A part the economic problems I suffer from insomnia from the day I started the dialysis treatment. Without the support of my family, I couldn't handle this situation.
01272021.Dialys	25		usvad3p2eespai5rdap8n4th3k	1	58	6	2	2	2	3	1	0	0	0	1	0	0	0	0	0	0	0	0	1	0	0	9	100	1	3.3	Dialysis affects my life negatively of course. I have some economic problems because the pension offered by the state is not sufficient to live. A part the economic problems I suffer from insomnia from the day I started the dialysis treatment. Without the support of my family, I couldn't handle this situation.
01272021.Dialys	25		usvad3p2eespai5rdap8n4th3k	1	58	6	2	2	2	4	0	1	0	0	0	0	0	1	0	0	0	0	0	0	0	1	1	0	100	2.8	Dialysis affects my life negatively of course. I have some economic problems because the pension offered by the state is not sufficient to live. A part the economic problems I suffer from insomnia from the day I started the dialysis treatment. Without the support of my family, I couldn't handle this situation.
01272021.Dialys	25		usvad3p2eespai5rdap8n4th3k	1	58	6	2	2	2	5	1	0	0	0	0	0	0	0	0	0	1	0	1	0	0	0	1	0	101	2.4	Dialysis affects my life negatively of course. I have some economic problems because the pension offered by the state is not sufficient to live. A part the economic problems I suffer from insomnia from the day I started the dialysis treatment. Without the support of my family, I couldn't handle this situation.
01272021.Dialys	25		usvad3p2eespai5rdap8n4th3k	1	58	6	2	2	2	6	0	0	1	0	0	0	1	0	0	0	1	0	0	0	0	1	1	1	100	9	Dialysis affects my life negatively of course. I have some economic problems because the pension offered by the state is not sufficient to live. A part the economic problems I suffer from insomnia from the day I started the dialysis treatment. Without the support of my family, I couldn't handle this situation.
01272021.Dialys	25		usvad3p2eespai5rdap8n4th3k	1	58	6	2	2	2	7	0	0	1	0	0	0	0	1	0	1	0	0	0	1	0	0	2	0	101	8.3	Dialysis affects my life negatively of course. I have some economic problems because the pension offered by the state is not sufficient to live. A part the economic problems I suffer from insomnia from the day I started the dialysis treatment. Without the support of my family, I couldn't handle this situation.
01272021.Dialys	25		usvad3p2eespai5rdap8n4th3k	1	58	6	2	2	2	8	0	1	0	0	1	0	0	0	0	1	0	0	0	0	0	0	7	100	1	6.4	Dialysis affects my life negatively of course. I have some economic problems because the pension offered by the state is not sufficient to live. A part the economic problems I suffer from insomnia from the day I started the dialysis treatment. Without the support of my family, I couldn't handle this situation.
01272021.Dialys	25		usvad3p2eespai5rdap8n4th3k	1	58	6	2	2	2	9	0	0	1	0	1	0	0	0	0	0	0	1	0	0	1	0	1	0	100	1.8	Dialysis affects my life negatively of course. I have some economic problems because the pension offered by the state is not sufficient to live. A part the economic problems I suffer from insomnia from the day I started the dialysis treatment. Without the support of my family, I couldn't handle this situation.
01272021.Dialys	25		usvad3p2eespai5rdap8n4th3k	1	58	6	2	2	2	10	0	1	0	0	1	0	0	0	0	0	1	0	1	0	0	0	1	0	101	9	Dialysis affects my life negatively of course. I have some economic problems because the pension offered by the state is not sufficient to live. A part the economic problems I suffer from insomnia from the day I started the dialysis treatment. Without the support of my family, I couldn't handle this situation.
01272021.Dialys	25		usvad3p2eespai5rdap8n4th3k	1	58	6	2	2	2	11	0	0	0	1	1	0	0	0	1	0	0	0	0	1	0	0	1	0	101	5.2	Dialysis affects my life negatively of course. I have some economic problems because the pension offered by the state is not sufficient to live. A part the economic problems I suffer from insomnia from the day I started the dialysis treatment. Without the support of my family, I couldn't handle this situation.
01272021.Dialys	25		usvad3p2eespai5rdap8n4th3k	1	58	6	2	2	2	12	1	0	0	0	0	0	1	0	0	0	0	1	0	1	0	0	2	1	100	6.8	Dialysis affects my life negatively of course. I have some economic problems because the pension offered by the state is not sufficient to live. A part the economic problems I suffer from insomnia from the day I started the dialysis treatment. Without the support of my family, I couldn't handle this situation.
01272021.Dialys	25		usvad3p2eespai5rdap8n4th3k	1	58	6	2	2	2	13	0	0	0	1	0	0	0	0	0	1	0	0	1	0	0	0	4	0	1	6.5	Dialysis affects my life negatively of course. I have some economic problems because the pension offered by the state is not sufficient to live. A part the economic problems I suffer from insomnia from the day I started the dialysis treatment. Without the support of my family, I couldn't handle this situation.
01272021.Dialys	25		usvad3p2eespai5rdap8n4th3k	1	58	6	2	2	2	14	0	0	0	1	0	0	1	0	0	0	0	0	0	0	1	0	6	0	0	9	Dialysis affects my life negatively of course. I have some economic problems because the pension offered by the state is not sufficient to live. A part the economic problems I suffer from insomnia from the day I started the dialysis treatment. Without the support of my family, I couldn't handle this situation.
01272021.Dialys	25		usvad3p2eespai5rdap8n4th3k	1	58	6	2	2	2	15	0	0	0	0	0	1	0	0	0	1	0	0	0	0	0	1	5	0	1	9	Dialysis affects my life negatively of course. I have some economic problems because the pension offered by the state is not sufficient to live. A part the economic problems I suffer from insomnia from the day I started the dialysis treatment. Without the support of my family, I couldn't handle this situation.
01272021.Dialys	25		usvad3p2eespai5rdap8n4th3k	1	58	6	2	2	2	16	0	1	0	0	0	0	0	1	0	0	0	1	0	0	1	0	5	0	1	3.6	Dialysis affects my life negatively of course. I have some economic problems because the pension offered by the state is not sufficient to live. A part the economic problems I suffer from insomnia from the day I started the dialysis treatment. Without the support of my family, I couldn't handle this situation.
01272021.Dialys	25		usvad3p2eespai5rdap8n4th3k	1	58	6	2	2	2	17	0	0	0	0	0	0	1	0	0	0	0	1	0	0	0	0	1	1	100	1.2	Dialysis affects my life negatively of course. I have some economic problems because the pension offered by the state is not sufficient to live. A part the economic problems I suffer from insomnia from the day I started the dialysis treatment. Without the support of my family, I couldn't handle this situation.
01272021.Dialys	25		usvad3p2eespai5rdap8n4th3k	1	58	6	2	2	2	18	1	0	0	0	0	0	0	0	1	0	0	0	0	0	1	0	5	1	0	2.6	Dialysis affects my life negatively of course. I have some economic problems because the pension offered by the state is not sufficient to live. A part the economic problems I suffer from insomnia from the day I started the dialysis treatment. Without the support of my family, I couldn't handle this situation.
01272021.Dialys	25		usvad3p2eespai5rdap8n4th3k	1	58	6	2	2	2	19	0	0	0	1	0	0	0	1	0	0	1	0	0	0	0	0	3	0	101	5.3	Dialysis affects my life negatively of course. I have some economic problems because the pension offered by the state is not sufficient to live. A part the economic problems I suffer from insomnia from the day I started the dialysis treatment. Without the support of my family, I couldn't handle this situation.
01272021.Dialys	25		usvad3p2eespai5rdap8n4th3k	1	58	6	2	2	2	20	0	1	0	0	0	1	0	0	0	0	0	1	0	0	0	0	5	1	1	7.2	Dialysis affects my life negatively of course. I have some economic problems because the pension offered by the state is not sufficient to live. A part the economic problems I suffer from insomnia from the day I started the dialysis treatment. Without the support of my family, I couldn't handle this situation.
01272021.Dialys	25		usvad3p2eespai5rdap8n4th3k	1	58	6	2	2	2	21	0	0	1	0	0	0	1	0	1	0	0	0	1	0	0	0	1	1	100	1.4	Dialysis affects my life negatively of course. I have some economic problems because the pension offered by the state is not sufficient to live. A part the economic problems I suffer from insomnia from the day I started the dialysis treatment. Without the support of my family, I couldn't handle this situation.
01272021.Dialys	25		usvad3p2eespai5rdap8n4th3k	1	58	6	2	2	2	22	0	0	0	0	0	0	0	0	1	0	0	0	0	0	0	1	6	1	0	9	Dialysis affects my life negatively of course. I have some economic problems because the pension offered by the state is not sufficient to live. A part the economic problems I suffer from insomnia from the day I started the dialysis treatment. Without the support of my family, I couldn't handle this situation.
01272021.Dialys	25		usvad3p2eespai5rdap8n4th3k	1	58	6	2	2	2	23	0	0	1	0	0	1	0	0	0	0	1	0	0	1	0	0	9	101	1	5.3	Dialysis affects my life negatively of course. I have some economic problems because the pension offered by the state is not sufficient to live. A part the economic problems I suffer from insomnia from the day I started the dialysis treatment. Without the support of my family, I couldn't handle this situation.
01272021.Dialys	25		usvad3p2eespai5rdap8n4th3k	1	58	6	2	2	2	24	0	0	1	0	0	1	0	0	0	0	1	0	0	1	0	0	5	0	1	5.7	Dialysis affects my life negatively of course. I have some economic problems because the pension offered by the state is not sufficient to live. A part the economic problems I suffer from insomnia from the day I started the dialysis treatment. Without the support of my family, I couldn't handle this situation.
01272021.Dialys	26		usvad3p2eespai5rdap8n4th3k	2	63	6	2	1	1	1	0	1	0	0	0	0	0	0	1	0	0	0	0	0	0	0	6	0	1	9	Dialysis affects my life in a negative way. I have severe economic problems,the pension is not sufficient to cover my spendings. I can't live without the help from my family. The beginning ,the first months of the dialysis treatment was traumatic for me,but now I got used to it.
01272021.Dialys	26		usvad3p2eespai5rdap8n4th3k	2	63	6	2	1	1	2	0	1	0	0	0	0	0	0	0	0	1	0	0	1	0	0	1	0	100	3.6	Dialysis affects my life in a negative way. I have severe economic problems,the pension is not sufficient to cover my spendings. I can't live without the help from my family. The beginning ,the first months of the dialysis treatment was traumatic for me,but now I got used to it.
01272021.Dialys	26		usvad3p2eespai5rdap8n4th3k	2	63	6	2	1	1	3	1	0	0	0	0	0	0	1	0	0	0	0	0	0	0	1	1	1	101	9	Dialysis affects my life in a negative way. I have severe economic problems,the pension is not sufficient to cover my spendings. I can't live without the help from my family. The beginning ,the first months of the dialysis treatment was traumatic for me,but now I got used to it.
01272021.Dialys	26		usvad3p2eespai5rdap8n4th3k	2	63	6	2	1	1	4	0	0	0	0	0	0	1	0	0	0	1	0	1	0	0	0	1	1	100	1.5	Dialysis affects my life in a negative way. I have severe economic problems,the pension is not sufficient to cover my spendings. I can't live without the help from my family. The beginning ,the first months of the dialysis treatment was traumatic for me,but now I got used to it.
01272021.Dialys	26		usvad3p2eespai5rdap8n4th3k	2	63	6	2	1	1	5	1	0	0	0	0	0	1	0	0	0	0	1	0	1	0	0	3	0	101	2.8	Dialysis affects my life in a negative way. I have severe economic problems,the pension is not sufficient to cover my spendings. I can't live without the help from my family. The beginning ,the first months of the dialysis treatment was traumatic for me,but now I got used to it.
01272021.Dialys	26		usvad3p2eespai5rdap8n4th3k	2	63	6	2	1	1	6	0	0	0	1	1	0	0	0	1	0	0	0	0	0	0	0	1	0	100	4.8	Dialysis affects my life in a negative way. I have severe economic problems,the pension is not sufficient to cover my spendings. I can't live without the help from my family. The beginning ,the first months of the dialysis treatment was traumatic for me,but now I got used to it.
01272021.Dialys	26		usvad3p2eespai5rdap8n4th3k	2	63	6	2	1	1	7	0	0	0	1	0	0	0	0	0	1	0	0	1	0	0	0	1	1	100	3.4	Dialysis affects my life in a negative way. I have severe economic problems,the pension is not sufficient to cover my spendings. I can't live without the help from my family. The beginning ,the first months of the dialysis treatment was traumatic for me,but now I got used to it.
01272021.Dialys	26		usvad3p2eespai5rdap8n4th3k	2	63	6	2	1	1	8	0	0	0	0	0	0	0	1	0	1	0	0	1	0	0	0	8	100	0	3.2	Dialysis affects my life in a negative way. I have severe economic problems,the pension is not sufficient to cover my spendings. I can't live without the help from my family. The beginning ,the first months of the dialysis treatment was traumatic for me,but now I got used to it.
01272021.Dialys	26		usvad3p2eespai5rdap8n4th3k	2	63	6	2	1	1	9	0	1	0	0	0	0	0	1	0	0	1	0	0	1	0	0	6	0	1	3.4	Dialysis affects my life in a negative way. I have severe economic problems,the pension is not sufficient to cover my spendings. I can't live without the help from my family. The beginning ,the first months of the dialysis treatment was traumatic for me,but now I got used to it.
01272021.Dialys	26		usvad3p2eespai5rdap8n4th3k	2	63	6	2	1	1	10	0	1	0	0	0	1	0	0	0	0	0	1	1	0	0	0	1	1	101	4.1	Dialysis affects my life in a negative way. I have severe economic problems,the pension is not sufficient to cover my spendings. I can't live without the help from my family. The beginning ,the first months of the dialysis treatment was traumatic for me,but now I got used to it.
01272021.Dialys	26		usvad3p2eespai5rdap8n4th3k	2	63	6	2	1	1	11	0	0	1	0	1	0	0	0	0	0	0	0	1	0	0	0	1	0	101	9	Dialysis affects my life in a negative way. I have severe economic problems,the pension is not sufficient to cover my spendings. I can't live without the help from my family. The beginning ,the first months of the dialysis treatment was traumatic for me,but now I got used to it.
01272021.Dialys	26		usvad3p2eespai5rdap8n4th3k	2	63	6	2	1	1	12	1	0	0	0	1	0	0	0	0	0	1	0	0	0	0	1	1	1	100	9	Dialysis affects my life in a negative way. I have severe economic problems,the pension is not sufficient to cover my spendings. I can't live without the help from my family. The beginning ,the first months of the dialysis treatment was traumatic for me,but now I got used to it.
01272021.Dialys	26		usvad3p2eespai5rdap8n4th3k	2	63	6	2	1	1	13	0	0	0	1	0	1	0	0	0	0	0	0	0	0	0	1	1	0	100	9	Dialysis affects my life in a negative way. I have severe economic problems,the pension is not sufficient to cover my spendings. I can't live without the help from my family. The beginning ,the first months of the dialysis treatment was traumatic for me,but now I got used to it.
01272021.Dialys	26		usvad3p2eespai5rdap8n4th3k	2	63	6	2	1	1	14	0	0	0	0	0	1	0	0	0	0	0	1	0	1	0	0	4	1	0	3.2	Dialysis affects my life in a negative way. I have severe economic problems,the pension is not sufficient to cover my spendings. I can't live without the help from my family. The beginning ,the first months of the dialysis treatment was traumatic for me,but now I got used to it.
01272021.Dialys	26		usvad3p2eespai5rdap8n4th3k	2	63	6	2	1	1	15	0	0	1	0	0	0	0	0	0	1	0	0	0	1	0	0	2	0	100	3.9	Dialysis affects my life in a negative way. I have severe economic problems,the pension is not sufficient to cover my spendings. I can't live without the help from my family. The beginning ,the first months of the dialysis treatment was traumatic for me,but now I got used to it.
01272021.Dialys	26		usvad3p2eespai5rdap8n4th3k	2	63	6	2	1	1	16	0	0	0	0	1	0	0	0	1	0	0	0	0	0	0	1	6	1	1	5.5	Dialysis affects my life in a negative way. I have severe economic problems,the pension is not sufficient to cover my spendings. I can't live without the help from my family. The beginning ,the first months of the dialysis treatment was traumatic for me,but now I got used to it.
01272021.Dialys	26		usvad3p2eespai5rdap8n4th3k	2	63	6	2	1	1	17	1	0	0	0	0	1	0	0	0	0	1	0	0	0	1	0	1	0	101	3	Dialysis affects my life in a negative way. I have severe economic problems,the pension is not sufficient to cover my spendings. I can't live without the help from my family. The beginning ,the first months of the dialysis treatment was traumatic for me,but now I got used to it.
01272021.Dialys	26		usvad3p2eespai5rdap8n4th3k	2	63	6	2	1	1	18	0	1	0	0	0	0	1	0	0	1	0	0	0	0	1	0	1	0	101	2.2	Dialysis affects my life in a negative way. I have severe economic problems,the pension is not sufficient to cover my spendings. I can't live without the help from my family. The beginning ,the first months of the dialysis treatment was traumatic for me,but now I got used to it.
01272021.Dialys	26		usvad3p2eespai5rdap8n4th3k	2	63	6	2	1	1	19	1	0	0	0	0	0	1	0	0	0	0	0	0	0	0	0	1	1	100	3.4	Dialysis affects my life in a negative way. I have severe economic problems,the pension is not sufficient to cover my spendings. I can't live without the help from my family. The beginning ,the first months of the dialysis treatment was traumatic for me,but now I got used to it.
01272021.Dialys	26		usvad3p2eespai5rdap8n4th3k	2	63	6	2	1	1	20	0	0	0	1	1	0	0	0	0	0	0	1	0	0	1	0	1	0	101	1.6	Dialysis affects my life in a negative way. I have severe economic problems,the pension is not sufficient to cover my spendings. I can't live without the help from my family. The beginning ,the first months of the dialysis treatment was traumatic for me,but now I got used to it.
01272021.Dialys	26		usvad3p2eespai5rdap8n4th3k	2	63	6	2	1	1	21	0	0	1	0	0	0	0	1	0	0	0	1	0	0	1	0	1	1	100	2.4	Dialysis affects my life in a negative way. I have severe economic problems,the pension is not sufficient to cover my spendings. I can't live without the help from my family. The beginning ,the first months of the dialysis treatment was traumatic for me,but now I got used to it.
01272021.Dialys	26		usvad3p2eespai5rdap8n4th3k	2	63	6	2	1	1	22	0	0	1	0	0	0	1	0	1	0	0	0	0	0	1	0	8	101	0	4.6	Dialysis affects my life in a negative way. I have severe economic problems,the pension is not sufficient to cover my spendings. I can't live without the help from my family. The beginning ,the first months of the dialysis treatment was traumatic for me,but now I got used to it.
01272021.Dialys	26		usvad3p2eespai5rdap8n4th3k	2	63	6	2	1	1	23	0	0	1	0	0	1	0	0	0	1	0	0	0	0	0	1	5	0	1	5.2	Dialysis affects my life in a negative way. I have severe economic problems,the pension is not sufficient to cover my spendings. I can't live without the help from my family. The beginning ,the first months of the dialysis treatment was traumatic for me,but now I got used to it.
01272021.Dialys	26		usvad3p2eespai5rdap8n4th3k	2	63	6	2	1	1	24	0	0	1	0	0	1	0	0	0	1	0	0	0	0	0	1	5	1	0	6	Dialysis affects my life in a negative way. I have severe economic problems,the pension is not sufficient to cover my spendings. I can't live without the help from my family. The beginning ,the first months of the dialysis treatment was traumatic for me,but now I got used to it.
01272021.Dialys	27		usvad3p2eespai5rdap8n4th3k	1	47	5	1	2	2	1	0	0	0	1	0	0	0	0	0	1	0	0	0	0	0	1	4	1	0	3.9	As a dialysis patient I have some economic problems,but my family helps me a lot. I try to be positive even more because I am going to have renal transplantation,so I have hope and faith that everything is going to be ok.
01272021.Dialys	27		usvad3p2eespai5rdap8n4th3k	1	47	5	1	2	2	2	1	0	0	0	0	0	0	0	0	0	0	1	0	0	0	0	3	1	101	4.8	As a dialysis patient I have some economic problems,but my family helps me a lot. I try to be positive even more because I am going to have renal transplantation,so I have hope and faith that everything is going to be ok.
01272021.Dialys	27		usvad3p2eespai5rdap8n4th3k	1	47	5	1	2	2	3	0	0	0	0	0	0	0	1	0	0	1	0	0	0	1	0	1	0	101	2.1	As a dialysis patient I have some economic problems,but my family helps me a lot. I try to be positive even more because I am going to have renal transplantation,so I have hope and faith that everything is going to be ok.
01272021.Dialys	27		usvad3p2eespai5rdap8n4th3k	1	47	5	1	2	2	4	0	0	0	1	0	0	0	1	0	1	0	0	0	0	1	0	5	1	0	3.1	As a dialysis patient I have some economic problems,but my family helps me a lot. I try to be positive even more because I am going to have renal transplantation,so I have hope and faith that everything is going to be ok.
01272021.Dialys	27		usvad3p2eespai5rdap8n4th3k	1	47	5	1	2	2	5	0	0	0	1	0	1	0	0	0	0	0	1	0	1	0	0	4	1	0	2.4	As a dialysis patient I have some economic problems,but my family helps me a lot. I try to be positive even more because I am going to have renal transplantation,so I have hope and faith that everything is going to be ok.
01272021.Dialys	27		usvad3p2eespai5rdap8n4th3k	1	47	5	1	2	2	6	1	0	0	0	0	0	1	0	0	0	1	0	0	0	0	0	2	0	100	9	As a dialysis patient I have some economic problems,but my family helps me a lot. I try to be positive even more because I am going to have renal transplantation,so I have hope and faith that everything is going to be ok.
01272021.Dialys	27		usvad3p2eespai5rdap8n4th3k	1	47	5	1	2	2	7	1	0	0	0	1	0	0	0	0	0	0	0	0	0	1	0	1	0	100	5.5	As a dialysis patient I have some economic problems,but my family helps me a lot. I try to be positive even more because I am going to have renal transplantation,so I have hope and faith that everything is going to be ok.
01272021.Dialys	27		usvad3p2eespai5rdap8n4th3k	1	47	5	1	2	2	8	0	1	0	0	0	0	0	0	0	0	0	1	0	0	0	1	1	0	101	9	As a dialysis patient I have some economic problems,but my family helps me a lot. I try to be positive even more because I am going to have renal transplantation,so I have hope and faith that everything is going to be ok.
01272021.Dialys	27		usvad3p2eespai5rdap8n4th3k	1	47	5	1	2	2	9	0	1	0	0	0	0	0	1	1	0	0	0	0	1	0	0	1	0	100	9	As a dialysis patient I have some economic problems,but my family helps me a lot. I try to be positive even more because I am going to have renal transplantation,so I have hope and faith that everything is going to be ok.
01272021.Dialys	27		usvad3p2eespai5rdap8n4th3k	1	47	5	1	2	2	10	0	1	0	0	0	1	0	0	0	0	0	0	1	0	0	0	1	1	100	9	As a dialysis patient I have some economic problems,but my family helps me a lot. I try to be positive even more because I am going to have renal transplantation,so I have hope and faith that everything is going to be ok.
01272021.Dialys	27		usvad3p2eespai5rdap8n4th3k	1	47	5	1	2	2	11	0	0	1	0	0	0	0	1	0	0	0	0	0	0	0	1	1	1	100	9	As a dialysis patient I have some economic problems,but my family helps me a lot. I try to be positive even more because I am going to have renal transplantation,so I have hope and faith that everything is going to be ok.
01272021.Dialys	27		usvad3p2eespai5rdap8n4th3k	1	47	5	1	2	2	12	0	0	0	0	0	0	1	0	1	0	0	0	0	0	1	0	6	0	1	2.9	As a dialysis patient I have some economic problems,but my family helps me a lot. I try to be positive even more because I am going to have renal transplantation,so I have hope and faith that everything is going to be ok.
01272021.Dialys	27		usvad3p2eespai5rdap8n4th3k	1	47	5	1	2	2	13	1	0	0	0	1	0	0	0	0	0	1	0	0	0	0	0	6	1	1	4.3	As a dialysis patient I have some economic problems,but my family helps me a lot. I try to be positive even more because I am going to have renal transplantation,so I have hope and faith that everything is going to be ok.
01272021.Dialys	27		usvad3p2eespai5rdap8n4th3k	1	47	5	1	2	2	14	0	1	0	0	0	0	1	0	0	0	0	1	0	0	0	1	1	0	101	4.6	As a dialysis patient I have some economic problems,but my family helps me a lot. I try to be positive even more because I am going to have renal transplantation,so I have hope and faith that everything is going to be ok.
01272021.Dialys	27		usvad3p2eespai5rdap8n4th3k	1	47	5	1	2	2	15	0	0	0	1	0	0	0	0	0	0	1	0	1	0	0	0	1	0	100	9	As a dialysis patient I have some economic problems,but my family helps me a lot. I try to be positive even more because I am going to have renal transplantation,so I have hope and faith that everything is going to be ok.
01272021.Dialys	27		usvad3p2eespai5rdap8n4th3k	1	47	5	1	2	2	16	1	0	0	0	0	1	0	0	0	1	0	0	0	1	0	0	5	1	1	5	As a dialysis patient I have some economic problems,but my family helps me a lot. I try to be positive even more because I am going to have renal transplantation,so I have hope and faith that everything is going to be ok.
01272021.Dialys	27		usvad3p2eespai5rdap8n4th3k	1	47	5	1	2	2	17	0	0	1	0	1	0	0	0	0	0	1	0	0	1	0	0	1	0	101	4	As a dialysis patient I have some economic problems,but my family helps me a lot. I try to be positive even more because I am going to have renal transplantation,so I have hope and faith that everything is going to be ok.
01272021.Dialys	27		usvad3p2eespai5rdap8n4th3k	1	47	5	1	2	2	18	0	1	0	0	1	0	0	0	1	0	0	0	0	0	1	0	1	1	100	2	As a dialysis patient I have some economic problems,but my family helps me a lot. I try to be positive even more because I am going to have renal transplantation,so I have hope and faith that everything is going to be ok.
01272021.Dialys	27		usvad3p2eespai5rdap8n4th3k	1	47	5	1	2	2	19	0	0	0	0	1	0	0	0	0	1	0	0	1	0	0	0	1	0	100	1.7	As a dialysis patient I have some economic problems,but my family helps me a lot. I try to be positive even more because I am going to have renal transplantation,so I have hope and faith that everything is going to be ok.
01272021.Dialys	27		usvad3p2eespai5rdap8n4th3k	1	47	5	1	2	2	20	0	0	0	1	0	0	1	0	0	0	0	0	1	0	0	0	1	1	100	1.7	As a dialysis patient I have some economic problems,but my family helps me a lot. I try to be positive even more because I am going to have renal transplantation,so I have hope and faith that everything is going to be ok.
01272021.Dialys	27		usvad3p2eespai5rdap8n4th3k	1	47	5	1	2	2	21	0	0	0	0	0	1	0	0	1	0	0	0	0	0	0	0	7	101	1	6.9	As a dialysis patient I have some economic problems,but my family helps me a lot. I try to be positive even more because I am going to have renal transplantation,so I have hope and faith that everything is going to be ok.
01272021.Dialys	27		usvad3p2eespai5rdap8n4th3k	1	47	5	1	2	2	22	0	0	1	0	0	0	1	0	0	1	0	0	0	1	0	0	7	101	0	3.5	As a dialysis patient I have some economic problems,but my family helps me a lot. I try to be positive even more because I am going to have renal transplantation,so I have hope and faith that everything is going to be ok.
01272021.Dialys	27		usvad3p2eespai5rdap8n4th3k	1	47	5	1	2	2	23	0	0	1	0	0	1	0	0	1	0	0	0	0	0	0	1	9	101	0	4.6	As a dialysis patient I have some economic problems,but my family helps me a lot. I try to be positive even more because I am going to have renal transplantation,so I have hope and faith that everything is going to be ok.
01272021.Dialys	27		usvad3p2eespai5rdap8n4th3k	1	47	5	1	2	2	24	0	0	1	0	0	1	0	0	1	0	0	0	0	0	0	1	5	0	1	4.8	As a dialysis patient I have some economic problems,but my family helps me a lot. I try to be positive even more because I am going to have renal transplantation,so I have hope and faith that everything is going to be ok.
01272021.Dialys	28		usvad3p2eespai5rdap8n4th3k	1	71	7	1	2	2	1	0	0	1	0	0	0	0	1	0	1	0	0	0	0	1	0	1	1	100	5.5	I am a pensioner, I have some economic problems. My family helps me partialy. Sometimes I feel hopeless
01272021.Dialys	28		usvad3p2eespai5rdap8n4th3k	1	71	7	1	2	2	2	0	0	0	1	0	0	1	0	0	1	0	0	1	0	0	0	6	1	0	6.8	I am a pensioner, I have some economic problems. My family helps me partialy. Sometimes I feel hopeless
01272021.Dialys	28		usvad3p2eespai5rdap8n4th3k	1	71	7	1	2	2	3	1	0	0	0	0	0	0	1	1	0	0	0	0	0	0	0	5	0	0	9	I am a pensioner, I have some economic problems. My family helps me partialy. Sometimes I feel hopeless
01272021.Dialys	28		usvad3p2eespai5rdap8n4th3k	1	71	7	1	2	2	4	0	0	0	0	1	0	0	0	1	0	0	0	0	1	0	0	1	1	101	1.4	I am a pensioner, I have some economic problems. My family helps me partialy. Sometimes I feel hopeless
01272021.Dialys	28		usvad3p2eespai5rdap8n4th3k	1	71	7	1	2	2	5	0	0	0	1	0	0	0	0	0	0	0	1	0	0	1	0	1	1	101	9	I am a pensioner, I have some economic problems. My family helps me partialy. Sometimes I feel hopeless
01272021.Dialys	28		usvad3p2eespai5rdap8n4th3k	1	71	7	1	2	2	6	0	0	0	0	0	0	1	0	0	1	0	0	0	0	0	0	4	1	1	9	I am a pensioner, I have some economic problems. My family helps me partialy. Sometimes I feel hopeless
01272021.Dialys	28		usvad3p2eespai5rdap8n4th3k	1	71	7	1	2	2	7	0	0	1	0	1	0	0	0	0	0	1	0	1	0	0	0	4	0	0	2.4	I am a pensioner, I have some economic problems. My family helps me partialy. Sometimes I feel hopeless
01272021.Dialys	28		usvad3p2eespai5rdap8n4th3k	1	71	7	1	2	2	8	1	0	0	0	0	1	0	0	0	1	0	0	0	0	1	0	1	0	101	2.2	I am a pensioner, I have some economic problems. My family helps me partialy. Sometimes I feel hopeless
01272021.Dialys	28		usvad3p2eespai5rdap8n4th3k	1	71	7	1	2	2	9	0	1	0	0	0	0	0	1	0	0	0	1	1	0	0	0	1	0	100	1.8	I am a pensioner, I have some economic problems. My family helps me partialy. Sometimes I feel hopeless
01272021.Dialys	28		usvad3p2eespai5rdap8n4th3k	1	71	7	1	2	2	10	0	1	0	0	0	0	1	0	0	0	0	0	0	0	1	0	1	1	100	5	I am a pensioner, I have some economic problems. My family helps me partialy. Sometimes I feel hopeless
01272021.Dialys	28		usvad3p2eespai5rdap8n4th3k	1	71	7	1	2	2	11	0	1	0	0	0	1	0	0	0	0	1	0	0	0	0	0	1	0	101	4.4	I am a pensioner, I have some economic problems. My family helps me partialy. Sometimes I feel hopeless
01272021.Dialys	28		usvad3p2eespai5rdap8n4th3k	1	71	7	1	2	2	12	0	0	0	1	0	0	0	1	0	0	0	0	1	0	0	0	1	0	101	1.2	I am a pensioner, I have some economic problems. My family helps me partialy. Sometimes I feel hopeless
01272021.Dialys	28		usvad3p2eespai5rdap8n4th3k	1	71	7	1	2	2	13	0	0	1	0	0	0	1	0	0	0	1	0	0	1	0	0	1	0	100	4.6	I am a pensioner, I have some economic problems. My family helps me partialy. Sometimes I feel hopeless
01272021.Dialys	28		usvad3p2eespai5rdap8n4th3k	1	71	7	1	2	2	14	0	0	0	1	1	0	0	0	0	0	0	1	0	0	1	0	1	0	101	3.3	I am a pensioner, I have some economic problems. My family helps me partialy. Sometimes I feel hopeless
01272021.Dialys	28		usvad3p2eespai5rdap8n4th3k	1	71	7	1	2	2	15	0	0	1	0	0	1	0	0	1	0	0	0	1	0	0	0	1	1	101	2.1	I am a pensioner, I have some economic problems. My family helps me partialy. Sometimes I feel hopeless
01272021.Dialys	28		usvad3p2eespai5rdap8n4th3k	1	71	7	1	2	2	16	0	0	0	0	0	1	0	0	1	0	0	0	0	1	0	0	5	0	0	6.2	I am a pensioner, I have some economic problems. My family helps me partialy. Sometimes I feel hopeless
01272021.Dialys	28		usvad3p2eespai5rdap8n4th3k	1	71	7	1	2	2	17	0	0	0	1	0	0	0	0	0	0	1	0	0	0	0	1	4	0	0	9	I am a pensioner, I have some economic problems. My family helps me partialy. Sometimes I feel hopeless
01272021.Dialys	28		usvad3p2eespai5rdap8n4th3k	1	71	7	1	2	2	18	0	0	1	0	0	0	1	0	0	0	0	1	0	0	0	1	7	100	0	5.3	I am a pensioner, I have some economic problems. My family helps me partialy. Sometimes I feel hopeless
01272021.Dialys	28		usvad3p2eespai5rdap8n4th3k	1	71	7	1	2	2	19	0	1	0	0	1	0	0	0	0	0	0	0	0	0	0	1	7	100	1	3.6	I am a pensioner, I have some economic problems. My family helps me partialy. Sometimes I feel hopeless
01272021.Dialys	28		usvad3p2eespai5rdap8n4th3k	1	71	7	1	2	2	20	1	0	0	0	0	1	0	0	0	0	0	0	0	1	0	0	1	1	101	9	I am a pensioner, I have some economic problems. My family helps me partialy. Sometimes I feel hopeless
01272021.Dialys	28		usvad3p2eespai5rdap8n4th3k	1	71	7	1	2	2	21	1	0	0	0	1	0	0	0	0	1	0	0	0	0	0	0	1	1	100	4	I am a pensioner, I have some economic problems. My family helps me partialy. Sometimes I feel hopeless
01272021.Dialys	28		usvad3p2eespai5rdap8n4th3k	1	71	7	1	2	2	22	1	0	0	0	0	0	0	1	0	0	1	0	0	0	0	1	1	1	101	3.7	I am a pensioner, I have some economic problems. My family helps me partialy. Sometimes I feel hopeless
01272021.Dialys	28		usvad3p2eespai5rdap8n4th3k	1	71	7	1	2	2	23	0	0	0	0	0	0	0	0	0	0	0	1	0	1	0	0	1	0	100	2.8	I am a pensioner, I have some economic problems. My family helps me partialy. Sometimes I feel hopeless
01272021.Dialys	28		usvad3p2eespai5rdap8n4th3k	1	71	7	1	2	2	24	0	0	0	0	0	0	0	0	0	0	0	1	0	1	0	0	6	0	0	3.9	I am a pensioner, I have some economic problems. My family helps me partialy. Sometimes I feel hopeless
01272021.Dialys	29		usvad3p2eespai5rdap8n4th3k	1	38	4	2	1	3	1	0	1	0	0	1	0	0	0	0	1	0	0	0	0	0	0	1	1	101	9	At the beginning of the dialysis treatment I couldn't accept this illness/situation. I also can't sleep at njght,I suffer from insomnia. Now I am optimistic because I will do a renal transplantation.
01272021.Dialys	29		usvad3p2eespai5rdap8n4th3k	1	38	4	2	1	3	2	0	0	0	0	0	0	1	0	0	0	0	1	0	0	1	0	1	1	101	9	At the beginning of the dialysis treatment I couldn't accept this illness/situation. I also can't sleep at njght,I suffer from insomnia. Now I am optimistic because I will do a renal transplantation.
01272021.Dialys	29		usvad3p2eespai5rdap8n4th3k	1	38	4	2	1	3	3	0	0	1	0	0	0	1	0	1	0	0	0	0	1	0	0	1	1	100	9	At the beginning of the dialysis treatment I couldn't accept this illness/situation. I also can't sleep at njght,I suffer from insomnia. Now I am optimistic because I will do a renal transplantation.
01272021.Dialys	29		usvad3p2eespai5rdap8n4th3k	1	38	4	2	1	3	4	0	1	0	0	0	0	0	0	0	1	0	0	1	0	0	0	9	101	1	9	At the beginning of the dialysis treatment I couldn't accept this illness/situation. I also can't sleep at njght,I suffer from insomnia. Now I am optimistic because I will do a renal transplantation.
01272021.Dialys	29		usvad3p2eespai5rdap8n4th3k	1	38	4	2	1	3	5	0	0	0	0	1	0	0	0	0	0	1	0	0	1	0	0	4	1	0	9	At the beginning of the dialysis treatment I couldn't accept this illness/situation. I also can't sleep at njght,I suffer from insomnia. Now I am optimistic because I will do a renal transplantation.
01272021.Dialys	29		usvad3p2eespai5rdap8n4th3k	1	38	4	2	1	3	6	1	0	0	0	0	0	0	0	0	0	1	0	0	1	0	0	1	0	100	6.8	At the beginning of the dialysis treatment I couldn't accept this illness/situation. I also can't sleep at njght,I suffer from insomnia. Now I am optimistic because I will do a renal transplantation.
01272021.Dialys	29		usvad3p2eespai5rdap8n4th3k	1	38	4	2	1	3	7	0	0	0	1	0	0	0	1	0	1	0	0	0	0	0	1	2	1	101	9	At the beginning of the dialysis treatment I couldn't accept this illness/situation. I also can't sleep at njght,I suffer from insomnia. Now I am optimistic because I will do a renal transplantation.
01272021.Dialys	29		usvad3p2eespai5rdap8n4th3k	1	38	4	2	1	3	8	1	0	0	0	0	0	1	0	0	0	0	1	0	0	1	0	1	0	101	9	At the beginning of the dialysis treatment I couldn't accept this illness/situation. I also can't sleep at njght,I suffer from insomnia. Now I am optimistic because I will do a renal transplantation.
01272021.Dialys	29		usvad3p2eespai5rdap8n4th3k	1	38	4	2	1	3	9	0	0	0	1	0	0	1	0	0	0	1	0	0	0	0	1	1	0	101	9	At the beginning of the dialysis treatment I couldn't accept this illness/situation. I also can't sleep at njght,I suffer from insomnia. Now I am optimistic because I will do a renal transplantation.
01272021.Dialys	29		usvad3p2eespai5rdap8n4th3k	1	38	4	2	1	3	10	0	0	1	0	1	0	0	0	0	0	0	0	1	0	0	0	1	0	100	4.5	At the beginning of the dialysis treatment I couldn't accept this illness/situation. I also can't sleep at njght,I suffer from insomnia. Now I am optimistic because I will do a renal transplantation.
01272021.Dialys	29		usvad3p2eespai5rdap8n4th3k	1	38	4	2	1	3	11	0	0	1	0	0	0	0	1	0	0	1	0	1	0	0	0	1	0	100	1.9	At the beginning of the dialysis treatment I couldn't accept this illness/situation. I also can't sleep at njght,I suffer from insomnia. Now I am optimistic because I will do a renal transplantation.
01272021.Dialys	29		usvad3p2eespai5rdap8n4th3k	1	38	4	2	1	3	12	0	0	1	0	0	1	0	0	0	0	0	1	0	0	0	1	3	1	101	9	At the beginning of the dialysis treatment I couldn't accept this illness/situation. I also can't sleep at njght,I suffer from insomnia. Now I am optimistic because I will do a renal transplantation.
01272021.Dialys	29		usvad3p2eespai5rdap8n4th3k	1	38	4	2	1	3	13	0	1	0	0	0	0	0	1	0	0	0	0	0	1	0	0	1	0	101	2.7	At the beginning of the dialysis treatment I couldn't accept this illness/situation. I also can't sleep at njght,I suffer from insomnia. Now I am optimistic because I will do a renal transplantation.
01272021.Dialys	29		usvad3p2eespai5rdap8n4th3k	1	38	4	2	1	3	14	1	0	0	0	0	0	0	1	1	0	0	0	0	0	0	1	2	1	100	3.5	At the beginning of the dialysis treatment I couldn't accept this illness/situation. I also can't sleep at njght,I suffer from insomnia. Now I am optimistic because I will do a renal transplantation.
01272021.Dialys	29		usvad3p2eespai5rdap8n4th3k	1	38	4	2	1	3	15	0	0	0	0	0	0	0	1	0	0	1	0	0	0	1	0	1	0	100	9	At the beginning of the dialysis treatment I couldn't accept this illness/situation. I also can't sleep at njght,I suffer from insomnia. Now I am optimistic because I will do a renal transplantation.
01272021.Dialys	29		usvad3p2eespai5rdap8n4th3k	1	38	4	2	1	3	16	0	1	0	0	0	1	0	0	0	0	0	1	1	0	0	0	1	0	100	3.2	At the beginning of the dialysis treatment I couldn't accept this illness/situation. I also can't sleep at njght,I suffer from insomnia. Now I am optimistic because I will do a renal transplantation.
01272021.Dialys	29		usvad3p2eespai5rdap8n4th3k	1	38	4	2	1	3	17	1	0	0	0	1	0	0	0	0	1	0	0	0	0	0	0	1	0	101	9	At the beginning of the dialysis treatment I couldn't accept this illness/situation. I also can't sleep at njght,I suffer from insomnia. Now I am optimistic because I will do a renal transplantation.
01272021.Dialys	29		usvad3p2eespai5rdap8n4th3k	1	38	4	2	1	3	18	0	1	0	0	1	0	0	0	1	0	0	0	0	0	0	1	1	0	101	3.6	At the beginning of the dialysis treatment I couldn't accept this illness/situation. I also can't sleep at njght,I suffer from insomnia. Now I am optimistic because I will do a renal transplantation.
01272021.Dialys	29		usvad3p2eespai5rdap8n4th3k	1	38	4	2	1	3	19	0	0	0	1	0	1	0	0	0	0	0	0	0	0	0	0	1	0	100	9	At the beginning of the dialysis treatment I couldn't accept this illness/situation. I also can't sleep at njght,I suffer from insomnia. Now I am optimistic because I will do a renal transplantation.
01272021.Dialys	29		usvad3p2eespai5rdap8n4th3k	1	38	4	2	1	3	20	1	0	0	0	0	1	0	0	0	0	0	0	1	0	0	0	1	1	101	8.2	At the beginning of the dialysis treatment I couldn't accept this illness/situation. I also can't sleep at njght,I suffer from insomnia. Now I am optimistic because I will do a renal transplantation.
01272021.Dialys	29		usvad3p2eespai5rdap8n4th3k	1	38	4	2	1	3	21	0	0	1	0	0	0	0	0	1	0	0	0	0	0	1	0	4	1	0	9	At the beginning of the dialysis treatment I couldn't accept this illness/situation. I also can't sleep at njght,I suffer from insomnia. Now I am optimistic because I will do a renal transplantation.
01272021.Dialys	29		usvad3p2eespai5rdap8n4th3k	1	38	4	2	1	3	22	0	0	0	0	0	0	1	0	0	1	0	0	0	0	0	0	3	1	101	4.7	At the beginning of the dialysis treatment I couldn't accept this illness/situation. I also can't sleep at njght,I suffer from insomnia. Now I am optimistic because I will do a renal transplantation.
01272021.Dialys	29		usvad3p2eespai5rdap8n4th3k	1	38	4	2	1	3	23	0	0	0	1	0	1	0	0	1	0	0	0	0	0	1	0	9	100	0	6	At the beginning of the dialysis treatment I couldn't accept this illness/situation. I also can't sleep at njght,I suffer from insomnia. Now I am optimistic because I will do a renal transplantation.
01272021.Dialys	29		usvad3p2eespai5rdap8n4th3k	1	38	4	2	1	3	24	0	0	0	1	0	1	0	0	1	0	0	0	0	0	1	0	1	0	101	3.1	At the beginning of the dialysis treatment I couldn't accept this illness/situation. I also can't sleep at njght,I suffer from insomnia. Now I am optimistic because I will do a renal transplantation.
01272021.Dialys	30		usvad3p2eespai5rdap8n4th3k	1	67	7	1	1	1	1	0	0	1	0	0	1	0	0	0	1	0	0	0	0	1	0	1	0	101	9	I am a new Dialysis patient and I really suffer this situation. I feel hopeless
01272021.Dialys	30		usvad3p2eespai5rdap8n4th3k	1	67	7	1	1	1	2	0	0	0	0	0	0	0	1	0	0	0	1	0	1	0	0	1	1	101	3.9	I am a new Dialysis patient and I really suffer this situation. I feel hopeless
01272021.Dialys	30		usvad3p2eespai5rdap8n4th3k	1	67	7	1	1	1	3	0	0	0	1	0	0	1	0	0	0	1	0	0	0	0	0	3	1	101	4.6	I am a new Dialysis patient and I really suffer this situation. I feel hopeless
01272021.Dialys	30		usvad3p2eespai5rdap8n4th3k	1	67	7	1	1	1	4	0	0	0	0	0	0	0	1	0	1	0	0	0	0	0	1	7	101	0	9	I am a new Dialysis patient and I really suffer this situation. I feel hopeless
01272021.Dialys	30		usvad3p2eespai5rdap8n4th3k	1	67	7	1	1	1	5	1	0	0	0	0	1	0	0	0	0	1	0	0	0	1	0	2	1	100	4	I am a new Dialysis patient and I really suffer this situation. I feel hopeless
01272021.Dialys	30		usvad3p2eespai5rdap8n4th3k	1	67	7	1	1	1	6	0	0	1	0	1	0	0	0	0	0	0	0	0	0	0	1	4	0	1	4.8	I am a new Dialysis patient and I really suffer this situation. I feel hopeless
01272021.Dialys	30		usvad3p2eespai5rdap8n4th3k	1	67	7	1	1	1	7	0	0	0	1	0	1	0	0	1	0	0	0	0	1	0	0	1	0	101	9	I am a new Dialysis patient and I really suffer this situation. I feel hopeless
01272021.Dialys	30		usvad3p2eespai5rdap8n4th3k	1	67	7	1	1	1	8	1	0	0	0	1	0	0	0	0	1	0	0	0	0	0	0	1	0	100	9	I am a new Dialysis patient and I really suffer this situation. I feel hopeless
01272021.Dialys	30		usvad3p2eespai5rdap8n4th3k	1	67	7	1	1	1	9	0	0	0	1	1	0	0	0	0	0	0	1	0	0	1	0	1	1	101	9	I am a new Dialysis patient and I really suffer this situation. I feel hopeless
01272021.Dialys	30		usvad3p2eespai5rdap8n4th3k	1	67	7	1	1	1	10	1	0	0	0	0	0	0	0	0	0	1	0	1	0	0	0	1	0	100	9	I am a new Dialysis patient and I really suffer this situation. I feel hopeless
01272021.Dialys	30		usvad3p2eespai5rdap8n4th3k	1	67	7	1	1	1	11	0	1	0	0	0	0	0	0	1	0	0	0	0	0	0	0	1	0	100	9	I am a new Dialysis patient and I really suffer this situation. I feel hopeless
01272021.Dialys	30		usvad3p2eespai5rdap8n4th3k	1	67	7	1	1	1	12	0	0	1	0	0	0	0	1	0	0	0	1	0	1	0	0	1	0	100	4.2	I am a new Dialysis patient and I really suffer this situation. I feel hopeless
01272021.Dialys	30		usvad3p2eespai5rdap8n4th3k	1	67	7	1	1	1	13	0	1	0	0	0	1	0	0	0	1	0	0	1	0	0	0	5	1	1	6	I am a new Dialysis patient and I really suffer this situation. I feel hopeless
01272021.Dialys	30		usvad3p2eespai5rdap8n4th3k	1	67	7	1	1	1	14	0	1	0	0	1	0	0	0	0	0	0	0	0	1	0	0	1	0	101	1.4	I am a new Dialysis patient and I really suffer this situation. I feel hopeless
01272021.Dialys	30		usvad3p2eespai5rdap8n4th3k	1	67	7	1	1	1	15	0	0	1	0	0	0	0	0	0	0	1	0	1	0	0	0	1	1	101	9	I am a new Dialysis patient and I really suffer this situation. I feel hopeless
01272021.Dialys	30		usvad3p2eespai5rdap8n4th3k	1	67	7	1	1	1	16	1	0	0	0	0	0	1	0	1	0	0	0	0	1	0	0	1	1	100	3.5	I am a new Dialysis patient and I really suffer this situation. I feel hopeless
01272021.Dialys	30		usvad3p2eespai5rdap8n4th3k	1	67	7	1	1	1	17	0	0	1	0	0	0	1	0	1	0	0	0	0	0	0	0	1	1	100	3.3	I am a new Dialysis patient and I really suffer this situation. I feel hopeless
01272021.Dialys	30		usvad3p2eespai5rdap8n4th3k	1	67	7	1	1	1	18	0	0	0	0	0	0	0	0	0	0	0	1	1	0	0	0	4	1	0	3.5	I am a new Dialysis patient and I really suffer this situation. I feel hopeless
01272021.Dialys	30		usvad3p2eespai5rdap8n4th3k	1	67	7	1	1	1	19	0	0	0	1	0	0	0	1	0	0	0	0	0	0	1	0	2	1	101	3.1	I am a new Dialysis patient and I really suffer this situation. I feel hopeless
01272021.Dialys	30		usvad3p2eespai5rdap8n4th3k	1	67	7	1	1	1	20	0	0	0	0	1	0	0	0	0	0	1	0	0	0	0	1	8	101	1	6.3	I am a new Dialysis patient and I really suffer this situation. I feel hopeless
01272021.Dialys	30		usvad3p2eespai5rdap8n4th3k	1	67	7	1	1	1	21	0	0	0	1	0	0	1	0	0	1	0	0	0	0	0	1	1	1	100	9	I am a new Dialysis patient and I really suffer this situation. I feel hopeless
01272021.Dialys	30		usvad3p2eespai5rdap8n4th3k	1	67	7	1	1	1	22	0	1	0	0	0	1	0	0	0	0	0	1	0	0	0	1	6	1	0	9	I am a new Dialysis patient and I really suffer this situation. I feel hopeless
01272021.Dialys	30		usvad3p2eespai5rdap8n4th3k	1	67	7	1	1	1	23	0	1	0	0	0	0	0	1	1	0	0	0	0	0	1	0	2	0	101	6.3	I am a new Dialysis patient and I really suffer this situation. I feel hopeless
01272021.Dialys	30		usvad3p2eespai5rdap8n4th3k	1	67	7	1	1	1	24	0	1	0	0	0	0	0	1	1	0	0	0	0	0	1	0	1	1	101	3.5	I am a new Dialysis patient and I really suffer this situation. I feel hopeless
01272021.Dialys	31		lr4ksavq9dpg7a7jtkm39ip13s	1	48	5	2	2	3	1	0	0	0	0	1	0	0	0	0	0	1	0	0	0	1	0	1	0	101	9
01272021.Dialys	31		lr4ksavq9dpg7a7jtkm39ip13s	1	48	5	2	2	3	2	0	0	0	1	1	0	0	0	0	1	0	0	0	0	0	0	1	0	100	7.7
01272021.Dialys	31		lr4ksavq9dpg7a7jtkm39ip13s	1	48	5	2	2	3	3	0	1	0	0	0	1	0	0	0	0	1	0	0	0	0	1	3	1	100	9
01272021.Dialys	31		lr4ksavq9dpg7a7jtkm39ip13s	1	48	5	2	2	3	4	0	0	0	1	0	0	0	0	1	0	0	0	0	0	0	1	2	0	101	9
01272021.Dialys	31		lr4ksavq9dpg7a7jtkm39ip13s	1	48	5	2	2	3	5	0	0	1	0	1	0	0	0	0	0	0	0	1	0	0	0	3	1	100	7.7
01272021.Dialys	31		lr4ksavq9dpg7a7jtkm39ip13s	1	48	5	2	2	3	6	0	0	0	1	0	0	0	0	1	0	0	0	1	0	0	0	5	1	1	9
01272021.Dialys	31		lr4ksavq9dpg7a7jtkm39ip13s	1	48	5	2	2	3	7	0	1	0	0	0	1	0	0	0	0	1	0	0	0	0	0	6	0	1	8.5
01272021.Dialys	31		lr4ksavq9dpg7a7jtkm39ip13s	1	48	5	2	2	3	8	0	0	0	0	0	0	0	1	1	0	0	0	1	0	0	0	2	1	101	9
01272021.Dialys	31		lr4ksavq9dpg7a7jtkm39ip13s	1	48	5	2	2	3	9	0	0	1	0	0	0	0	1	0	1	0	0	0	1	0	0	7	101	0	9
01272021.Dialys	31		lr4ksavq9dpg7a7jtkm39ip13s	1	48	5	2	2	3	10	0	1	0	0	0	0	0	0	1	0	0	0	0	0	0	0	9	100	0	9
01272021.Dialys	31		lr4ksavq9dpg7a7jtkm39ip13s	1	48	5	2	2	3	11	0	0	1	0	0	1	0	0	0	1	0	0	0	0	0	0	5	0	0	7.3
01272021.Dialys	31		lr4ksavq9dpg7a7jtkm39ip13s	1	48	5	2	2	3	12	0	0	0	1	0	0	1	0	0	0	0	1	1	0	0	0	7	100	1	9
01272021.Dialys	31		lr4ksavq9dpg7a7jtkm39ip13s	1	48	5	2	2	3	13	0	0	1	0	0	0	1	0	1	0	0	0	0	0	1	0	5	1	0	9
01272021.Dialys	31		lr4ksavq9dpg7a7jtkm39ip13s	1	48	5	2	2	3	14	1	0	0	0	0	0	0	0	0	0	0	0	0	0	1	0	8	100	0	9
01272021.Dialys	31		lr4ksavq9dpg7a7jtkm39ip13s	1	48	5	2	2	3	15	1	0	0	0	0	0	1	0	0	0	1	0	0	1	0	0	3	1	101	9
01272021.Dialys	31		lr4ksavq9dpg7a7jtkm39ip13s	1	48	5	2	2	3	16	1	0	0	0	0	0	0	1	0	0	0	0	0	0	0	1	5	0	0	9
01272021.Dialys	31		lr4ksavq9dpg7a7jtkm39ip13s	1	48	5	2	2	3	17	0	0	1	0	0	0	1	0	0	0	0	1	0	0	0	1	4	0	0	9
01272021.Dialys	31		lr4ksavq9dpg7a7jtkm39ip13s	1	48	5	2	2	3	18	0	1	0	0	0	0	1	0	0	1	0	0	0	0	1	0	2	1	101	9
01272021.Dialys	31		lr4ksavq9dpg7a7jtkm39ip13s	1	48	5	2	2	3	19	0	0	0	0	1	0	0	0	0	1	0	0	0	0	0	1	7	101	1	9
01272021.Dialys	31		lr4ksavq9dpg7a7jtkm39ip13s	1	48	5	2	2	3	20	1	0	0	0	0	0	0	1	0	0	1	0	1	0	0	0	4	1	1	9
01272021.Dialys	31		lr4ksavq9dpg7a7jtkm39ip13s	1	48	5	2	2	3	21	0	0	0	0	0	1	0	0	0	0	0	1	0	1	0	0	1	1	101	9
01272021.Dialys	31		lr4ksavq9dpg7a7jtkm39ip13s	1	48	5	2	2	3	22	0	0	0	1	0	0	0	1	0	0	0	0	0	1	0	0	1	1	100	8.5
01272021.Dialys	31		lr4ksavq9dpg7a7jtkm39ip13s	1	48	5	2	2	3	23	1	0	0	0	0	1	0	0	0	0	0	1	0	0	1	0	7	101	0	9
01272021.Dialys	31		lr4ksavq9dpg7a7jtkm39ip13s	1	48	5	2	2	3	24	1	0	0	0	0	1	0	0	0	0	0	1	0	0	1	0	1	1	101	5.8
01272021.Dialys	32		usvad3p2eespai5rdap8n4th3k	1	76	7	2	1	1	1	0	0	0	1	0	0	1	0	0	0	0	1	0	0	0	0	1	0	101	4.3	Without dialysis I couldn't live, so I try to see this illness in a positive way. With the love and help of my family I have hope
01272021.Dialys	32		usvad3p2eespai5rdap8n4th3k	1	76	7	2	1	1	2	0	0	0	0	0	0	0	1	1	0	0	0	0	0	1	0	1	1	101	2.4	Without dialysis I couldn't live, so I try to see this illness in a positive way. With the love and help of my family I have hope
01272021.Dialys	32		usvad3p2eespai5rdap8n4th3k	1	76	7	2	1	1	3	0	0	1	0	0	0	0	1	1	0	0	0	0	0	0	0	1	0	100	1.8	Without dialysis I couldn't live, so I try to see this illness in a positive way. With the love and help of my family I have hope
01272021.Dialys	32		usvad3p2eespai5rdap8n4th3k	1	76	7	2	1	1	4	0	0	0	1	0	0	0	1	0	0	1	0	0	1	0	0	1	1	101	1.9	Without dialysis I couldn't live, so I try to see this illness in a positive way. With the love and help of my family I have hope
01272021.Dialys	32		usvad3p2eespai5rdap8n4th3k	1	76	7	2	1	1	5	0	1	0	0	0	0	0	1	0	1	0	0	0	0	0	1	1	0	101	9	Without dialysis I couldn't live, so I try to see this illness in a positive way. With the love and help of my family I have hope
01272021.Dialys	32		usvad3p2eespai5rdap8n4th3k	1	76	7	2	1	1	6	0	1	0	0	0	0	0	0	0	0	0	0	1	0	0	0	1	1	100	1.8	Without dialysis I couldn't live, so I try to see this illness in a positive way. With the love and help of my family I have hope
01272021.Dialys	32		usvad3p2eespai5rdap8n4th3k	1	76	7	2	1	1	7	1	0	0	0	0	1	0	0	0	0	1	0	1	0	0	0	1	0	101	3.5	Without dialysis I couldn't live, so I try to see this illness in a positive way. With the love and help of my family I have hope
01272021.Dialys	32		usvad3p2eespai5rdap8n4th3k	1	76	7	2	1	1	8	1	0	0	0	0	0	1	0	0	1	0	0	0	0	1	0	7	100	1	6	Without dialysis I couldn't live, so I try to see this illness in a positive way. With the love and help of my family I have hope
01272021.Dialys	32		usvad3p2eespai5rdap8n4th3k	1	76	7	2	1	1	9	0	0	1	0	0	0	1	0	0	1	0	0	0	1	0	0	7	100	0	3.7	Without dialysis I couldn't live, so I try to see this illness in a positive way. With the love and help of my family I have hope
01272021.Dialys	32		usvad3p2eespai5rdap8n4th3k	1	76	7	2	1	1	10	0	0	0	1	0	0	0	0	0	0	1	0	0	0	1	0	5	1	0	3.9	Without dialysis I couldn't live, so I try to see this illness in a positive way. With the love and help of my family I have hope
01272021.Dialys	32		usvad3p2eespai5rdap8n4th3k	1	76	7	2	1	1	11	1	0	0	0	1	0	0	0	0	0	0	0	0	0	1	0	1	1	101	1.7	Without dialysis I couldn't live, so I try to see this illness in a positive way. With the love and help of my family I have hope
01272021.Dialys	32		usvad3p2eespai5rdap8n4th3k	1	76	7	2	1	1	12	0	0	1	0	1	0	0	0	0	0	0	0	0	0	1	0	1	1	100	2.8	Without dialysis I couldn't live, so I try to see this illness in a positive way. With the love and help of my family I have hope
01272021.Dialys	32		usvad3p2eespai5rdap8n4th3k	1	76	7	2	1	1	13	0	1	0	0	1	0	0	0	0	1	0	0	0	1	0	0	1	1	101	9	Without dialysis I couldn't live, so I try to see this illness in a positive way. With the love and help of my family I have hope
01272021.Dialys	32		usvad3p2eespai5rdap8n4th3k	1	76	7	2	1	1	14	0	0	0	0	0	1	0	0	0	0	0	1	0	0	0	1	1	0	100	3.6	Without dialysis I couldn't live, so I try to see this illness in a positive way. With the love and help of my family I have hope
01272021.Dialys	32		usvad3p2eespai5rdap8n4th3k	1	76	7	2	1	1	15	0	1	0	0	0	1	0	0	1	0	0	0	0	0	0	0	1	0	101	5.4	Without dialysis I couldn't live, so I try to see this illness in a positive way. With the love and help of my family I have hope
01272021.Dialys	32		usvad3p2eespai5rdap8n4th3k	1	76	7	2	1	1	16	1	0	0	0	1	0	0	0	0	0	1	0	0	0	0	0	1	1	100	1.3	Without dialysis I couldn't live, so I try to see this illness in a positive way. With the love and help of my family I have hope
01272021.Dialys	32		usvad3p2eespai5rdap8n4th3k	1	76	7	2	1	1	17	0	0	0	0	0	0	0	1	0	0	0	1	0	1	0	0	1	0	101	2.5	Without dialysis I couldn't live, so I try to see this illness in a positive way. With the love and help of my family I have hope
01272021.Dialys	32		usvad3p2eespai5rdap8n4th3k	1	76	7	2	1	1	18	1	0	0	0	0	0	0	0	1	0	0	0	0	1	0	0	1	0	101	1.5	Without dialysis I couldn't live, so I try to see this illness in a positive way. With the love and help of my family I have hope
01272021.Dialys	32		usvad3p2eespai5rdap8n4th3k	1	76	7	2	1	1	19	0	0	1	0	0	0	0	0	0	0	1	0	1	0	0	0	8	101	0	4.4	Without dialysis I couldn't live, so I try to see this illness in a positive way. With the love and help of my family I have hope
01272021.Dialys	32		usvad3p2eespai5rdap8n4th3k	1	76	7	2	1	1	20	0	0	0	1	0	0	1	0	1	0	0	0	0	0	0	1	3	0	101	2.9	Without dialysis I couldn't live, so I try to see this illness in a positive way. With the love and help of my family I have hope
01272021.Dialys	32		usvad3p2eespai5rdap8n4th3k	1	76	7	2	1	1	21	0	0	0	1	0	1	0	0	0	1	0	0	1	0	0	0	1	0	100	9	Without dialysis I couldn't live, so I try to see this illness in a positive way. With the love and help of my family I have hope
01272021.Dialys	32		usvad3p2eespai5rdap8n4th3k	1	76	7	2	1	1	22	0	0	1	0	0	1	0	0	0	0	0	1	0	0	0	1	1	1	100	9	Without dialysis I couldn't live, so I try to see this illness in a positive way. With the love and help of my family I have hope
01272021.Dialys	32		usvad3p2eespai5rdap8n4th3k	1	76	7	2	1	1	23	0	0	0	0	1	0	0	0	0	0	0	0	0	0	0	1	2	1	100	7.3	Without dialysis I couldn't live, so I try to see this illness in a positive way. With the love and help of my family I have hope
01272021.Dialys	32		usvad3p2eespai5rdap8n4th3k	1	76	7	2	1	1	24	0	0	0	0	1	0	0	0	0	0	0	0	0	0	0	1	1	0	101	2.3	Without dialysis I couldn't live, so I try to see this illness in a positive way. With the love and help of my family I have hope
01272021.Dialys	33		usvad3p2eespai5rdap8n4th3k	1	77	7	3	1	1	1	0	0	0	1	0	0	0	1	0	0	1	0	0	0	1	0	5	0	1	5.7	I have economic problems,I don't feel supported from the State. As a dialysis patient I feel very well, I dont have complications
01272021.Dialys	33		usvad3p2eespai5rdap8n4th3k	1	77	7	3	1	1	2	0	1	0	0	0	0	0	1	0	0	0	0	0	0	0	0	5	1	1	5.2	I have economic problems,I don't feel supported from the State. As a dialysis patient I feel very well, I dont have complications
01272021.Dialys	33		usvad3p2eespai5rdap8n4th3k	1	77	7	3	1	1	3	0	1	0	0	0	0	0	0	1	0	0	0	0	1	0	0	1	0	101	1.5	I have economic problems,I don't feel supported from the State. As a dialysis patient I feel very well, I dont have complications
01272021.Dialys	33		usvad3p2eespai5rdap8n4th3k	1	77	7	3	1	1	4	1	0	0	0	0	0	0	1	0	1	0	0	0	0	0	1	1	1	100	9	I have economic problems,I don't feel supported from the State. As a dialysis patient I feel very well, I dont have complications
01272021.Dialys	33		usvad3p2eespai5rdap8n4th3k	1	77	7	3	1	1	5	1	0	0	0	0	1	0	0	0	0	0	1	0	0	1	0	1	1	101	5.3	I have economic problems,I don't feel supported from the State. As a dialysis patient I feel very well, I dont have complications
01272021.Dialys	33		usvad3p2eespai5rdap8n4th3k	1	77	7	3	1	1	6	0	0	1	0	0	1	0	0	1	0	0	0	0	1	0	0	1	1	101	1.4	I have economic problems,I don't feel supported from the State. As a dialysis patient I feel very well, I dont have complications
01272021.Dialys	33		usvad3p2eespai5rdap8n4th3k	1	77	7	3	1	1	7	1	0	0	0	0	0	0	0	0	0	0	1	0	0	0	1	1	0	101	2.4	I have economic problems,I don't feel supported from the State. As a dialysis patient I feel very well, I dont have complications
01272021.Dialys	33		usvad3p2eespai5rdap8n4th3k	1	77	7	3	1	1	8	0	0	0	1	0	0	0	0	0	1	0	0	1	0	0	0	1	1	101	2.7	I have economic problems,I don't feel supported from the State. As a dialysis patient I feel very well, I dont have complications
01272021.Dialys	33		usvad3p2eespai5rdap8n4th3k	1	77	7	3	1	1	9	0	0	0	0	0	0	1	0	0	1	0	0	0	1	0	0	7	101	0	3	I have economic problems,I don't feel supported from the State. As a dialysis patient I feel very well, I dont have complications
01272021.Dialys	33		usvad3p2eespai5rdap8n4th3k	1	77	7	3	1	1	10	0	0	0	0	0	1	0	0	0	0	0	0	0	0	1	0	6	1	0	3.7	I have economic problems,I don't feel supported from the State. As a dialysis patient I feel very well, I dont have complications
01272021.Dialys	33		usvad3p2eespai5rdap8n4th3k	1	77	7	3	1	1	11	0	0	1	0	0	0	0	1	0	0	0	1	0	0	0	0	6	1	1	9	I have economic problems,I don't feel supported from the State. As a dialysis patient I feel very well, I dont have complications
01272021.Dialys	33		usvad3p2eespai5rdap8n4th3k	1	77	7	3	1	1	12	0	0	1	0	0	0	0	0	0	1	0	0	0	0	1	0	7	101	0	3.4	I have economic problems,I don't feel supported from the State. As a dialysis patient I feel very well, I dont have complications
01272021.Dialys	33		usvad3p2eespai5rdap8n4th3k	1	77	7	3	1	1	13	0	0	0	0	1	0	0	0	1	0	0	0	0	0	0	1	6	1	0	4.3	I have economic problems,I don't feel supported from the State. As a dialysis patient I feel very well, I dont have complications
01272021.Dialys	33		usvad3p2eespai5rdap8n4th3k	1	77	7	3	1	1	14	0	0	1	0	0	1	0	0	0	0	1	0	0	0	0	1	1	0	101	4.7	I have economic problems,I don't feel supported from the State. As a dialysis patient I feel very well, I dont have complications
01272021.Dialys	33		usvad3p2eespai5rdap8n4th3k	1	77	7	3	1	1	15	0	0	0	1	1	0	0	0	0	1	0	0	0	0	0	0	2	1	100	9	I have economic problems,I don't feel supported from the State. As a dialysis patient I feel very well, I dont have complications
01272021.Dialys	33		usvad3p2eespai5rdap8n4th3k	1	77	7	3	1	1	16	1	0	0	0	0	0	1	0	0	0	1	0	1	0	0	0	1	0	101	1.9	I have economic problems,I don't feel supported from the State. As a dialysis patient I feel very well, I dont have complications
01272021.Dialys	33		usvad3p2eespai5rdap8n4th3k	1	77	7	3	1	1	17	0	0	0	1	0	0	1	0	0	0	0	1	0	0	0	0	1	1	100	1.8	I have economic problems,I don't feel supported from the State. As a dialysis patient I feel very well, I dont have complications
01272021.Dialys	33		usvad3p2eespai5rdap8n4th3k	1	77	7	3	1	1	18	0	0	1	0	0	0	0	1	0	0	0	1	1	0	0	0	5	1	1	2.6	I have economic problems,I don't feel supported from the State. As a dialysis patient I feel very well, I dont have complications
01272021.Dialys	33		usvad3p2eespai5rdap8n4th3k	1	77	7	3	1	1	19	0	0	0	0	0	1	0	0	1	0	0	0	1	0	0	0	6	0	1	9	I have economic problems,I don't feel supported from the State. As a dialysis patient I feel very well, I dont have complications
01272021.Dialys	33		usvad3p2eespai5rdap8n4th3k	1	77	7	3	1	1	20	1	0	0	0	1	0	0	0	0	0	1	0	0	1	0	0	1	1	101	7.1	I have economic problems,I don't feel supported from the State. As a dialysis patient I feel very well, I dont have complications
01272021.Dialys	33		usvad3p2eespai5rdap8n4th3k	1	77	7	3	1	1	21	0	1	0	0	1	0	0	0	0	0	0	0	0	1	0	0	1	1	100	3.7	I have economic problems,I don't feel supported from the State. As a dialysis patient I feel very well, I dont have complications
01272021.Dialys	33		usvad3p2eespai5rdap8n4th3k	1	77	7	3	1	1	22	0	1	0	0	0	0	1	0	0	0	1	0	0	0	1	0	1	1	101	9	I have economic problems,I don't feel supported from the State. As a dialysis patient I feel very well, I dont have complications
01272021.Dialys	33		usvad3p2eespai5rdap8n4th3k	1	77	7	3	1	1	23	0	1	0	0	1	0	0	0	0	0	0	0	1	0	0	0	1	0	100	4.6	I have economic problems,I don't feel supported from the State. As a dialysis patient I feel very well, I dont have complications
01272021.Dialys	33		usvad3p2eespai5rdap8n4th3k	1	77	7	3	1	1	24	0	1	0	0	1	0	0	0	0	0	0	0	1	0	0	0	1	0	101	2.8	I have economic problems,I don't feel supported from the State. As a dialysis patient I feel very well, I dont have complications
01272021.Dialys	34		usvad3p2eespai5rdap8n4th3k	1	61	6	3	2	3	1	1	0	0	0	0	0	0	0	0	0	0	1	0	0	0	0	1	1	101	1.9	I have severe economic problems, without the help of my family I couldn't afford life. I feel lucky because the Hospital's staff is always available and I feel safe as a dialysis patient.
01272021.Dialys	34		usvad3p2eespai5rdap8n4th3k	1	61	6	3	2	3	2	0	0	0	0	1	0	0	0	0	1	0	0	1	0	0	0	1	1	100	9	I have severe economic problems, without the help of my family I couldn't afford life. I feel lucky because the Hospital's staff is always available and I feel safe as a dialysis patient.
01272021.Dialys	34		usvad3p2eespai5rdap8n4th3k	1	61	6	3	2	3	3	0	0	0	0	0	1	0	0	0	0	0	1	0	0	0	1	1	0	100	6.7	I have severe economic problems, without the help of my family I couldn't afford life. I feel lucky because the Hospital's staff is always available and I feel safe as a dialysis patient.
01272021.Dialys	34		usvad3p2eespai5rdap8n4th3k	1	61	6	3	2	3	4	1	0	0	0	1	0	0	0	0	0	1	0	0	0	0	0	2	1	100	4.1	I have severe economic problems, without the help of my family I couldn't afford life. I feel lucky because the Hospital's staff is always available and I feel safe as a dialysis patient.
01272021.Dialys	34		usvad3p2eespai5rdap8n4th3k	1	61	6	3	2	3	5	1	0	0	0	0	0	1	0	1	0	0	0	0	0	1	0	1	0	101	8.4	I have severe economic problems, without the help of my family I couldn't afford life. I feel lucky because the Hospital's staff is always available and I feel safe as a dialysis patient.
01272021.Dialys	34		usvad3p2eespai5rdap8n4th3k	1	61	6	3	2	3	6	0	0	0	1	0	1	0	0	0	0	0	0	0	1	0	0	1	0	101	2	I have severe economic problems, without the help of my family I couldn't afford life. I feel lucky because the Hospital's staff is always available and I feel safe as a dialysis patient.
01272021.Dialys	34		usvad3p2eespai5rdap8n4th3k	1	61	6	3	2	3	7	0	0	1	0	0	0	0	1	0	0	0	0	0	0	0	1	5	1	0	9	I have severe economic problems, without the help of my family I couldn't afford life. I feel lucky because the Hospital's staff is always available and I feel safe as a dialysis patient.
01272021.Dialys	34		usvad3p2eespai5rdap8n4th3k	1	61	6	3	2	3	8	0	0	0	0	0	0	0	1	1	0	0	0	0	1	0	0	7	100	0	3.5	I have severe economic problems, without the help of my family I couldn't afford life. I feel lucky because the Hospital's staff is always available and I feel safe as a dialysis patient.
01272021.Dialys	34		usvad3p2eespai5rdap8n4th3k	1	61	6	3	2	3	9	0	0	0	1	0	0	1	0	0	0	1	0	1	0	0	0	6	1	1	4	I have severe economic problems, without the help of my family I couldn't afford life. I feel lucky because the Hospital's staff is always available and I feel safe as a dialysis patient.
01272021.Dialys	34		usvad3p2eespai5rdap8n4th3k	1	61	6	3	2	3	10	0	0	1	0	0	1	0	0	1	0	0	0	1	0	0	0	8	101	1	9	I have severe economic problems, without the help of my family I couldn't afford life. I feel lucky because the Hospital's staff is always available and I feel safe as a dialysis patient.
01272021.Dialys	34		usvad3p2eespai5rdap8n4th3k	1	61	6	3	2	3	11	1	0	0	0	0	0	0	1	0	1	0	0	1	0	0	0	8	101	0	4.5	I have severe economic problems, without the help of my family I couldn't afford life. I feel lucky because the Hospital's staff is always available and I feel safe as a dialysis patient.
01272021.Dialys	34		usvad3p2eespai5rdap8n4th3k	1	61	6	3	2	3	12	0	0	0	0	0	0	0	1	0	0	1	0	0	0	1	0	1	1	101	1.8	I have severe economic problems, without the help of my family I couldn't afford life. I feel lucky because the Hospital's staff is always available and I feel safe as a dialysis patient.
01272021.Dialys	34		usvad3p2eespai5rdap8n4th3k	1	61	6	3	2	3	13	0	0	0	1	0	1	0	0	0	0	1	0	0	0	0	1	6	0	1	5.7	I have severe economic problems, without the help of my family I couldn't afford life. I feel lucky because the Hospital's staff is always available and I feel safe as a dialysis patient.
01272021.Dialys	34		usvad3p2eespai5rdap8n4th3k	1	61	6	3	2	3	14	0	0	1	0	0	0	1	0	0	1	0	0	0	1	0	0	8	101	0	3	I have severe economic problems, without the help of my family I couldn't afford life. I feel lucky because the Hospital's staff is always available and I feel safe as a dialysis patient.
01272021.Dialys	34		usvad3p2eespai5rdap8n4th3k	1	61	6	3	2	3	15	0	1	0	0	0	0	1	0	0	1	0	0	0	0	0	1	5	1	1	6.3	I have severe economic problems, without the help of my family I couldn't afford life. I feel lucky because the Hospital's staff is always available and I feel safe as a dialysis patient.
01272021.Dialys	34		usvad3p2eespai5rdap8n4th3k	1	61	6	3	2	3	16	0	1	0	0	0	0	0	1	1	0	0	0	0	0	0	0	1	0	101	3.5	I have severe economic problems, without the help of my family I couldn't afford life. I feel lucky because the Hospital's staff is always available and I feel safe as a dialysis patient.
01272021.Dialys	34		usvad3p2eespai5rdap8n4th3k	1	61	6	3	2	3	17	0	1	0	0	0	0	0	0	0	0	0	1	0	0	0	1	1	0	101	9	I have severe economic problems, without the help of my family I couldn't afford life. I feel lucky because the Hospital's staff is always available and I feel safe as a dialysis patient.
01272021.Dialys	34		usvad3p2eespai5rdap8n4th3k	1	61	6	3	2	3	18	0	0	1	0	0	0	1	0	0	0	0	1	0	0	1	0	1	1	100	3.1	I have severe economic problems, without the help of my family I couldn't afford life. I feel lucky because the Hospital's staff is always available and I feel safe as a dialysis patient.
01272021.Dialys	34		usvad3p2eespai5rdap8n4th3k	1	61	6	3	2	3	19	0	0	1	0	1	0	0	0	1	0	0	0	0	0	0	0	2	1	100	9	I have severe economic problems, without the help of my family I couldn't afford life. I feel lucky because the Hospital's staff is always available and I feel safe as a dialysis patient.
01272021.Dialys	34		usvad3p2eespai5rdap8n4th3k	1	61	6	3	2	3	20	0	0	0	1	0	0	0	0	0	0	0	0	0	0	1	0	1	1	101	9	I have severe economic problems, without the help of my family I couldn't afford life. I feel lucky because the Hospital's staff is always available and I feel safe as a dialysis patient.
01272021.Dialys	34		usvad3p2eespai5rdap8n4th3k	1	61	6	3	2	3	21	0	1	0	0	0	0	0	0	0	0	0	1	0	1	0	0	9	100	1	3.5	I have severe economic problems, without the help of my family I couldn't afford life. I feel lucky because the Hospital's staff is always available and I feel safe as a dialysis patient.
01272021.Dialys	34		usvad3p2eespai5rdap8n4th3k	1	61	6	3	2	3	22	1	0	0	0	1	0	0	0	0	0	1	0	0	1	0	0	1	1	100	4.7	I have severe economic problems, without the help of my family I couldn't afford life. I feel lucky because the Hospital's staff is always available and I feel safe as a dialysis patient.
01272021.Dialys	34		usvad3p2eespai5rdap8n4th3k	1	61	6	3	2	3	23	0	1	0	0	0	1	0	0	0	0	0	0	1	0	0	0	1	0	101	2.7	I have severe economic problems, without the help of my family I couldn't afford life. I feel lucky because the Hospital's staff is always available and I feel safe as a dialysis patient.
01272021.Dialys	34		usvad3p2eespai5rdap8n4th3k	1	61	6	3	2	3	24	0	1	0	0	0	1	0	0	0	0	0	0	1	0	0	0	1	0	100	5	I have severe economic problems, without the help of my family I couldn't afford life. I feel lucky because the Hospital's staff is always available and I feel safe as a dialysis patient.
01272021.Dialys	35		usvad3p2eespai5rdap8n4th3k	1	52	5	2	2	3	1	1	0	0	0	0	0	0	0	0	0	0	1	0	0	0	0	1	0	100	2.3	I struggle to afford life because I have severe economic problems.
01272021.Dialys	35		usvad3p2eespai5rdap8n4th3k	1	52	5	2	2	3	2	0	0	0	0	1	0	0	0	0	1	0	0	1	0	0	0	1	1	100	6.7	I struggle to afford life because I have severe economic problems.
01272021.Dialys	35		usvad3p2eespai5rdap8n4th3k	1	52	5	2	2	3	3	0	0	0	0	0	1	0	0	0	0	0	1	0	0	0	1	1	1	100	2.2	I struggle to afford life because I have severe economic problems.
01272021.Dialys	35		usvad3p2eespai5rdap8n4th3k	1	52	5	2	2	3	4	1	0	0	0	1	0	0	0	0	0	1	0	0	0	0	0	6	1	1	9	I struggle to afford life because I have severe economic problems.
01272021.Dialys	35		usvad3p2eespai5rdap8n4th3k	1	52	5	2	2	3	5	1	0	0	0	0	0	1	0	1	0	0	0	0	0	1	0	1	0	100	2.9	I struggle to afford life because I have severe economic problems.
01272021.Dialys	35		usvad3p2eespai5rdap8n4th3k	1	52	5	2	2	3	6	0	0	0	1	0	1	0	0	0	0	0	0	0	1	0	0	1	1	101	9	I struggle to afford life because I have severe economic problems.
01272021.Dialys	35		usvad3p2eespai5rdap8n4th3k	1	52	5	2	2	3	7	0	0	1	0	0	0	0	1	0	0	0	0	0	0	0	1	5	1	1	3	I struggle to afford life because I have severe economic problems.
01272021.Dialys	35		usvad3p2eespai5rdap8n4th3k	1	52	5	2	2	3	8	0	0	0	0	0	0	0	1	1	0	0	0	0	1	0	0	8	100	0	9	I struggle to afford life because I have severe economic problems.
01272021.Dialys	35		usvad3p2eespai5rdap8n4th3k	1	52	5	2	2	3	9	0	0	0	1	0	0	1	0	0	0	1	0	1	0	0	0	2	1	101	3.5	I struggle to afford life because I have severe economic problems.
01272021.Dialys	35		usvad3p2eespai5rdap8n4th3k	1	52	5	2	2	3	10	0	0	1	0	0	1	0	0	1	0	0	0	1	0	0	0	6	1	0	9	I struggle to afford life because I have severe economic problems.
01272021.Dialys	35		usvad3p2eespai5rdap8n4th3k	1	52	5	2	2	3	11	1	0	0	0	0	0	0	1	0	1	0	0	1	0	0	0	4	1	1	4.3	I struggle to afford life because I have severe economic problems.
01272021.Dialys	35		usvad3p2eespai5rdap8n4th3k	1	52	5	2	2	3	12	0	0	0	0	0	0	0	1	0	0	1	0	0	0	1	0	1	0	100	1.6	I struggle to afford life because I have severe economic problems.
01272021.Dialys	35		usvad3p2eespai5rdap8n4th3k	1	52	5	2	2	3	13	0	0	0	1	0	1	0	0	0	0	1	0	0	0	0	1	7	101	0	3.7	I struggle to afford life because I have severe economic problems.
01272021.Dialys	35		usvad3p2eespai5rdap8n4th3k	1	52	5	2	2	3	14	0	0	1	0	0	0	1	0	0	1	0	0	0	1	0	0	7	100	1	3.3	I struggle to afford life because I have severe economic problems.
01272021.Dialys	35		usvad3p2eespai5rdap8n4th3k	1	52	5	2	2	3	15	0	1	0	0	0	0	1	0	0	1	0	0	0	0	0	1	5	1	1	3.3	I struggle to afford life because I have severe economic problems.
01272021.Dialys	35		usvad3p2eespai5rdap8n4th3k	1	52	5	2	2	3	16	0	1	0	0	0	0	0	1	1	0	0	0	0	0	0	0	1	0	100	4.3	I struggle to afford life because I have severe economic problems.
01272021.Dialys	35		usvad3p2eespai5rdap8n4th3k	1	52	5	2	2	3	17	0	1	0	0	0	0	0	0	0	0	0	1	0	0	0	1	1	0	100	5.5	I struggle to afford life because I have severe economic problems.
01272021.Dialys	35		usvad3p2eespai5rdap8n4th3k	1	52	5	2	2	3	18	0	0	1	0	0	0	1	0	0	0	0	1	0	0	1	0	1	0	101	2.5	I struggle to afford life because I have severe economic problems.
01272021.Dialys	35		usvad3p2eespai5rdap8n4th3k	1	52	5	2	2	3	19	0	0	1	0	1	0	0	0	1	0	0	0	0	0	0	0	7	100	1	6.4	I struggle to afford life because I have severe economic problems.
01272021.Dialys	35		usvad3p2eespai5rdap8n4th3k	1	52	5	2	2	3	20	0	0	0	1	0	0	0	0	0	0	0	0	0	0	1	0	1	1	101	1.9	I struggle to afford life because I have severe economic problems.
01272021.Dialys	35		usvad3p2eespai5rdap8n4th3k	1	52	5	2	2	3	21	0	1	0	0	0	0	0	0	0	0	0	1	0	1	0	0	7	101	0	2.8	I struggle to afford life because I have severe economic problems.
01272021.Dialys	35		usvad3p2eespai5rdap8n4th3k	1	52	5	2	2	3	22	1	0	0	0	1	0	0	0	0	0	1	0	0	1	0	0	1	0	101	3.9	I struggle to afford life because I have severe economic problems.
01272021.Dialys	35		usvad3p2eespai5rdap8n4th3k	1	52	5	2	2	3	23	0	1	0	0	0	1	0	0	0	0	0	0	1	0	0	0	1	0	100	2.7	I struggle to afford life because I have severe economic problems.
01272021.Dialys	35		usvad3p2eespai5rdap8n4th3k	1	52	5	2	2	3	24	0	1	0	0	0	1	0	0	0	0	0	0	1	0	0	0	3	1	101	3.5	I struggle to afford life because I have severe economic problems.
01272021.Dialys	36		usvad3p2eespai5rdap8n4th3k	1	62	6	3	1	1	1	0	0	1	0	0	0	1	0	0	1	0	0	0	0	0	0	1	0	101	2	As a dialysis patient , economically I can afford life with no problems. My family helps me a lot.
01272021.Dialys	36		usvad3p2eespai5rdap8n4th3k	1	62	6	3	1	1	2	0	0	1	0	1	0	0	0	1	0	0	0	1	0	0	0	4	0	1	3.1	As a dialysis patient , economically I can afford life with no problems. My family helps me a lot.
01272021.Dialys	36		usvad3p2eespai5rdap8n4th3k	1	62	6	3	1	1	3	0	0	0	1	0	0	0	0	0	1	0	0	0	0	1	0	1	1	100	2.2	As a dialysis patient , economically I can afford life with no problems. My family helps me a lot.
01272021.Dialys	36		usvad3p2eespai5rdap8n4th3k	1	62	6	3	1	1	4	1	0	0	0	1	0	0	0	0	0	0	0	0	0	1	0	1	1	101	1.3	As a dialysis patient , economically I can afford life with no problems. My family helps me a lot.
01272021.Dialys	36		usvad3p2eespai5rdap8n4th3k	1	62	6	3	1	1	5	0	1	0	0	0	0	1	0	0	1	0	0	1	0	0	0	1	0	100	4.3	As a dialysis patient , economically I can afford life with no problems. My family helps me a lot.
01272021.Dialys	36		usvad3p2eespai5rdap8n4th3k	1	62	6	3	1	1	6	0	0	1	0	0	0	1	0	0	0	0	0	0	1	0	0	1	0	101	1.6	As a dialysis patient , economically I can afford life with no problems. My family helps me a lot.
01272021.Dialys	36		usvad3p2eespai5rdap8n4th3k	1	62	6	3	1	1	7	0	0	0	1	0	0	0	0	1	0	0	0	0	0	0	1	5	1	0	4.1	As a dialysis patient , economically I can afford life with no problems. My family helps me a lot.
01272021.Dialys	36		usvad3p2eespai5rdap8n4th3k	1	62	6	3	1	1	8	0	0	0	1	1	0	0	0	0	0	0	1	1	0	0	0	1	0	101	9	As a dialysis patient , economically I can afford life with no problems. My family helps me a lot.
01272021.Dialys	36		usvad3p2eespai5rdap8n4th3k	1	62	6	3	1	1	9	0	0	0	0	0	1	0	0	0	0	1	0	0	1	0	0	1	1	100	3	As a dialysis patient , economically I can afford life with no problems. My family helps me a lot.
01272021.Dialys	36		usvad3p2eespai5rdap8n4th3k	1	62	6	3	1	1	10	0	0	0	1	0	0	0	1	1	0	0	0	0	1	0	0	6	0	0	3.5	As a dialysis patient , economically I can afford life with no problems. My family helps me a lot.
01272021.Dialys	36		usvad3p2eespai5rdap8n4th3k	1	62	6	3	1	1	11	0	0	1	0	0	1	0	0	0	1	0	0	0	0	0	0	1	1	101	1.5	As a dialysis patient , economically I can afford life with no problems. My family helps me a lot.
01272021.Dialys	36		usvad3p2eespai5rdap8n4th3k	1	62	6	3	1	1	12	0	0	0	0	0	0	0	1	0	1	0	0	0	1	0	0	5	1	1	2.4	As a dialysis patient , economically I can afford life with no problems. My family helps me a lot.
01272021.Dialys	36		usvad3p2eespai5rdap8n4th3k	1	62	6	3	1	1	13	0	1	0	0	0	0	0	1	0	0	0	1	0	0	1	0	5	1	1	3.5	As a dialysis patient , economically I can afford life with no problems. My family helps me a lot.
01272021.Dialys	36		usvad3p2eespai5rdap8n4th3k	1	62	6	3	1	1	14	1	0	0	0	0	1	0	0	0	0	0	1	0	0	0	1	1	1	101	3.1	As a dialysis patient , economically I can afford life with no problems. My family helps me a lot.
01272021.Dialys	36		usvad3p2eespai5rdap8n4th3k	1	62	6	3	1	1	15	1	0	0	0	0	0	0	0	0	0	0	1	0	0	0	1	1	0	101	9	As a dialysis patient , economically I can afford life with no problems. My family helps me a lot.
01272021.Dialys	36		usvad3p2eespai5rdap8n4th3k	1	62	6	3	1	1	16	1	0	0	0	0	0	0	1	0	0	1	0	1	0	0	0	4	1	1	9	As a dialysis patient , economically I can afford life with no problems. My family helps me a lot.
01272021.Dialys	36		usvad3p2eespai5rdap8n4th3k	1	62	6	3	1	1	17	0	0	0	0	0	0	1	0	1	0	0	0	0	0	1	0	4	0	0	3.7	As a dialysis patient , economically I can afford life with no problems. My family helps me a lot.
01272021.Dialys	36		usvad3p2eespai5rdap8n4th3k	1	62	6	3	1	1	18	1	0	0	0	0	0	1	0	0	0	1	0	0	1	0	0	5	0	1	3.1	As a dialysis patient , economically I can afford life with no problems. My family helps me a lot.
01272021.Dialys	36		usvad3p2eespai5rdap8n4th3k	1	62	6	3	1	1	19	0	0	0	1	0	1	0	0	0	0	0	0	0	0	1	0	7	101	1	3.6	As a dialysis patient , economically I can afford life with no problems. My family helps me a lot.
01272021.Dialys	36		usvad3p2eespai5rdap8n4th3k	1	62	6	3	1	1	20	0	1	0	0	0	0	0	1	0	0	0	0	0	0	0	1	1	0	100	2.8	As a dialysis patient , economically I can afford life with no problems. My family helps me a lot.
01272021.Dialys	36		usvad3p2eespai5rdap8n4th3k	1	62	6	3	1	1	21	0	1	0	0	0	1	0	0	1	0	0	0	1	0	0	0	1	0	100	4	As a dialysis patient , economically I can afford life with no problems. My family helps me a lot.
01272021.Dialys	36		usvad3p2eespai5rdap8n4th3k	1	62	6	3	1	1	22	0	1	0	0	1	0	0	0	0	0	1	0	0	0	0	1	1	0	100	1.7	As a dialysis patient , economically I can afford life with no problems. My family helps me a lot.
01272021.Dialys	36		usvad3p2eespai5rdap8n4th3k	1	62	6	3	1	1	23	0	0	0	0	1	0	0	0	0	0	1	0	0	0	0	0	1	0	100	3.2	As a dialysis patient , economically I can afford life with no problems. My family helps me a lot.
01272021.Dialys	36		usvad3p2eespai5rdap8n4th3k	1	62	6	3	1	1	24	0	0	0	0	1	0	0	0	0	0	1	0	0	0	0	0	1	0	101	4.9	As a dialysis patient , economically I can afford life with no problems. My family helps me a lot.
01272021.Dialys	37		usvad3p2eespai5rdap8n4th3k	2	63	7	2	2	2	1	0	0	1	0	0	0	0	1	0	0	0	1	0	0	1	0	2	1	100	4.3	Life is very difficult, without the help of my family I couldn't afford life. I have economic problems and the pension offered by the State is not sufficient.
01272021.Dialys	37		usvad3p2eespai5rdap8n4th3k	2	63	7	2	2	2	2	0	0	1	0	0	1	0	0	0	1	0	0	0	0	0	1	3	0	101	3.4	Life is very difficult, without the help of my family I couldn't afford life. I have economic problems and the pension offered by the State is not sufficient.
01272021.Dialys	37		usvad3p2eespai5rdap8n4th3k	2	63	7	2	2	2	3	0	0	0	1	1	0	0	0	0	0	0	1	0	0	1	0	8	101	1	9	Life is very difficult, without the help of my family I couldn't afford life. I have economic problems and the pension offered by the State is not sufficient.
01272021.Dialys	37		usvad3p2eespai5rdap8n4th3k	2	63	7	2	2	2	4	0	1	0	0	0	1	0	0	0	0	0	1	1	0	0	0	7	101	0	3.7	Life is very difficult, without the help of my family I couldn't afford life. I have economic problems and the pension offered by the State is not sufficient.
01272021.Dialys	37		usvad3p2eespai5rdap8n4th3k	2	63	7	2	2	2	5	0	0	0	0	0	0	0	1	0	1	0	0	1	0	0	0	1	0	100	1.6	Life is very difficult, without the help of my family I couldn't afford life. I have economic problems and the pension offered by the State is not sufficient.
01272021.Dialys	37		usvad3p2eespai5rdap8n4th3k	2	63	7	2	2	2	6	0	1	0	0	0	0	0	0	1	0	0	0	0	0	0	0	7	101	1	3.2	Life is very difficult, without the help of my family I couldn't afford life. I have economic problems and the pension offered by the State is not sufficient.
01272021.Dialys	37		usvad3p2eespai5rdap8n4th3k	2	63	7	2	2	2	7	1	0	0	0	0	0	1	0	0	0	0	1	0	1	0	0	1	1	101	1.5	Life is very difficult, without the help of my family I couldn't afford life. I have economic problems and the pension offered by the State is not sufficient.
01272021.Dialys	37		usvad3p2eespai5rdap8n4th3k	2	63	7	2	2	2	8	0	0	0	1	0	0	0	1	1	0	0	0	0	0	0	0	1	1	100	9	Life is very difficult, without the help of my family I couldn't afford life. I have economic problems and the pension offered by the State is not sufficient.
01272021.Dialys	37		usvad3p2eespai5rdap8n4th3k	2	63	7	2	2	2	9	0	0	1	0	1	0	0	0	0	0	0	0	1	0	0	0	8	100	0	3.1	Life is very difficult, without the help of my family I couldn't afford life. I have economic problems and the pension offered by the State is not sufficient.
01272021.Dialys	37		usvad3p2eespai5rdap8n4th3k	2	63	7	2	2	2	10	0	0	0	1	0	0	0	0	0	1	0	0	1	0	0	0	1	1	101	2.3	Life is very difficult, without the help of my family I couldn't afford life. I have economic problems and the pension offered by the State is not sufficient.
01272021.Dialys	37		usvad3p2eespai5rdap8n4th3k	2	63	7	2	2	2	11	0	0	1	0	0	0	0	0	0	1	0	0	0	1	0	0	1	1	101	1.8	Life is very difficult, without the help of my family I couldn't afford life. I have economic problems and the pension offered by the State is not sufficient.
01272021.Dialys	37		usvad3p2eespai5rdap8n4th3k	2	63	7	2	2	2	12	1	0	0	0	0	0	0	1	0	0	0	0	0	0	0	1	7	100	0	9	Life is very difficult, without the help of my family I couldn't afford life. I have economic problems and the pension offered by the State is not sufficient.
01272021.Dialys	37		usvad3p2eespai5rdap8n4th3k	2	63	7	2	2	2	13	0	0	0	0	1	0	0	0	1	0	0	0	0	0	0	1	1	1	100	3.1	Life is very difficult, without the help of my family I couldn't afford life. I have economic problems and the pension offered by the State is not sufficient.
01272021.Dialys	37		usvad3p2eespai5rdap8n4th3k	2	63	7	2	2	2	14	0	0	1	0	0	0	1	0	1	0	0	0	0	0	1	0	1	1	101	9	Life is very difficult, without the help of my family I couldn't afford life. I have economic problems and the pension offered by the State is not sufficient.
01272021.Dialys	37		usvad3p2eespai5rdap8n4th3k	2	63	7	2	2	2	15	0	1	0	0	0	0	0	1	0	0	1	0	0	1	0	0	7	100	0	4.9	Life is very difficult, without the help of my family I couldn't afford life. I have economic problems and the pension offered by the State is not sufficient.
01272021.Dialys	37		usvad3p2eespai5rdap8n4th3k	2	63	7	2	2	2	16	0	0	0	1	1	0	0	0	1	0	0	0	0	0	0	0	1	1	101	4.2	Life is very difficult, without the help of my family I couldn't afford life. I have economic problems and the pension offered by the State is not sufficient.
01272021.Dialys	37		usvad3p2eespai5rdap8n4th3k	2	63	7	2	2	2	17	0	0	0	1	0	1	0	0	0	0	0	0	0	0	0	1	5	0	0	2.9	Life is very difficult, without the help of my family I couldn't afford life. I have economic problems and the pension offered by the State is not sufficient.
01272021.Dialys	37		usvad3p2eespai5rdap8n4th3k	2	63	7	2	2	2	18	1	0	0	0	1	0	0	0	0	0	1	0	0	0	0	1	7	101	0	3.7	Life is very difficult, without the help of my family I couldn't afford life. I have economic problems and the pension offered by the State is not sufficient.
01272021.Dialys	37		usvad3p2eespai5rdap8n4th3k	2	63	7	2	2	2	19	1	0	0	0	0	0	1	0	0	0	0	0	0	0	0	0	1	0	101	3.8	Life is very difficult, without the help of my family I couldn't afford life. I have economic problems and the pension offered by the State is not sufficient.
01272021.Dialys	37		usvad3p2eespai5rdap8n4th3k	2	63	7	2	2	2	20	0	0	0	0	0	0	1	0	0	0	1	0	1	0	0	0	1	0	101	2.5	Life is very difficult, without the help of my family I couldn't afford life. I have economic problems and the pension offered by the State is not sufficient.
01272021.Dialys	37		usvad3p2eespai5rdap8n4th3k	2	63	7	2	2	2	21	0	1	0	0	0	0	1	0	0	1	0	0	0	0	1	0	7	101	1	9	Life is very difficult, without the help of my family I couldn't afford life. I have economic problems and the pension offered by the State is not sufficient.
01272021.Dialys	37		usvad3p2eespai5rdap8n4th3k	2	63	7	2	2	2	22	0	1	0	0	0	0	0	0	0	0	1	0	0	1	0	0	1	1	101	1.7	Life is very difficult, without the help of my family I couldn't afford life. I have economic problems and the pension offered by the State is not sufficient.
01272021.Dialys	37		usvad3p2eespai5rdap8n4th3k	2	63	7	2	2	2	23	1	0	0	0	0	1	0	0	0	0	1	0	0	0	1	0	1	1	101	5.6	Life is very difficult, without the help of my family I couldn't afford life. I have economic problems and the pension offered by the State is not sufficient.
01272021.Dialys	37		usvad3p2eespai5rdap8n4th3k	2	63	7	2	2	2	24	1	0	0	0	0	1	0	0	0	0	1	0	0	0	1	0	1	0	100	2.2	Life is very difficult, without the help of my family I couldn't afford life. I have economic problems and the pension offered by the State is not sufficient.
01272021.Dialys	38			1	69	7	2	2	2	1	0	0	1	0	0	0	0	1	1	0	0	0	1	0	0	0	1	0	101	6.6
01272021.Dialys	38			1	69	7	2	2	2	2	0	0	1	0	1	0	0	0	0	1	0	0	0	0	0	0	2	1	101	7.1
01272021.Dialys	38			1	69	7	2	2	2	3	0	0	0	1	0	0	0	0	0	0	0	0	0	1	0	0	1	1	101	9
01272021.Dialys	38			1	69	7	2	2	2	4	0	0	1	0	0	0	1	0	0	0	0	1	0	0	0	1	2	0	101	5.4
01272021.Dialys	38			1	69	7	2	2	2	5	0	1	0	0	0	0	0	0	0	1	0	0	0	0	0	1	1	1	100	7
01272021.Dialys	38			1	69	7	2	2	2	6	1	0	0	0	0	0	1	0	0	1	0	0	1	0	0	0	5	1	0	5.3
01272021.Dialys	38			1	69	7	2	2	2	7	0	0	0	1	0	1	0	0	0	0	0	1	0	0	0	1	9	101	0	9
01272021.Dialys	38			1	69	7	2	2	2	8	0	0	0	1	0	0	1	0	1	0	0	0	0	1	0	0	1	1	101	6.7
01272021.Dialys	38			1	69	7	2	2	2	9	1	0	0	0	0	0	1	0	1	0	0	0	0	0	0	0	7	101	0	9
01272021.Dialys	38			1	69	7	2	2	2	10	0	1	0	0	0	0	0	1	0	0	1	0	0	1	0	0	9	101	0	7.2
01272021.Dialys	38			1	69	7	2	2	2	11	0	0	0	0	0	0	0	1	1	0	0	0	1	0	0	0	3	0	101	8
01272021.Dialys	38			1	69	7	2	2	2	12	1	0	0	0	1	0	0	0	0	0	1	0	0	0	0	1	4	1	0	9
01272021.Dialys	38			1	69	7	2	2	2	13	0	0	0	0	1	0	0	0	1	0	0	0	0	0	0	1	2	1	100	7.2
01272021.Dialys	38			1	69	7	2	2	2	14	0	0	0	1	0	0	0	1	0	1	0	0	0	0	0	0	3	1	100	4.1
01272021.Dialys	38			1	69	7	2	2	2	15	0	0	0	0	0	1	0	0	0	0	0	0	1	0	0	0	2	0	101	5.1
01272021.Dialys	38			1	69	7	2	2	2	16	0	1	0	0	0	0	1	0	0	0	0	1	0	0	1	0	2	0	100	7.5
01272021.Dialys	38			1	69	7	2	2	2	17	0	0	1	0	0	1	0	0	0	0	0	0	0	0	1	0	3	1	101	9
01272021.Dialys	38			1	69	7	2	2	2	18	1	0	0	0	0	0	0	1	0	0	0	1	0	1	0	0	1	1	100	4.7
01272021.Dialys	38			1	69	7	2	2	2	19	0	1	0	0	0	1	0	0	0	0	0	0	0	0	1	0	2	1	101	8.8
01272021.Dialys	38			1	69	7	2	2	2	20	0	0	0	1	1	0	0	0	0	0	0	1	1	0	0	0	3	1	101	6.7
01272021.Dialys	38			1	69	7	2	2	2	21	0	0	0	0	1	0	0	0	0	1	0	0	0	0	1	0	1	1	100	9
01272021.Dialys	38			1	69	7	2	2	2	22	0	0	1	0	0	0	0	0	0	0	1	0	0	1	0	0	1	0	100	4.8
01272021.Dialys	38			1	69	7	2	2	2	23	0	1	0	0	0	1	0	0	0	0	1	0	0	0	0	0	2	0	100	4.6
01272021.Dialys	38			1	69	7	2	2	2	24	0	1	0	0	0	1	0	0	0	0	1	0	0	0	0	0	3	1	101	4.7
01272021.Dialys	39			1	68	7	2	1	1	1	0	0	1	0	1	0	0	0	1	0	0	0	0	0	1	0	5	1	1	9	As a dialysis patient life is very difficult because I have some economic problems. The pension offered from the State is not sufficient to live. My family is trying to support me partialy.
01272021.Dialys	39			1	68	7	2	1	1	2	0	0	0	0	0	1	0	0	1	0	0	0	0	1	0	0	1	0	100	3.7	As a dialysis patient life is very difficult because I have some economic problems. The pension offered from the State is not sufficient to live. My family is trying to support me partialy.
01272021.Dialys	39			1	68	7	2	1	1	3	0	1	0	0	1	0	0	0	0	0	1	0	0	1	0	0	4	0	0	3.7	As a dialysis patient life is very difficult because I have some economic problems. The pension offered from the State is not sufficient to live. My family is trying to support me partialy.
01272021.Dialys	39			1	68	7	2	1	1	4	1	0	0	0	0	1	0	0	0	0	0	0	1	0	0	0	1	1	100	2.7	As a dialysis patient life is very difficult because I have some economic problems. The pension offered from the State is not sufficient to live. My family is trying to support me partialy.
01272021.Dialys	39			1	68	7	2	1	1	5	0	0	1	0	0	0	0	1	0	0	0	0	0	0	0	1	1	0	100	2	As a dialysis patient life is very difficult because I have some economic problems. The pension offered from the State is not sufficient to live. My family is trying to support me partialy.
01272021.Dialys	39			1	68	7	2	1	1	6	0	0	0	1	0	1	0	0	0	0	1	0	0	0	1	0	8	100	1	4	As a dialysis patient life is very difficult because I have some economic problems. The pension offered from the State is not sufficient to live. My family is trying to support me partialy.
01272021.Dialys	39			1	68	7	2	1	1	7	0	0	0	1	1	0	0	0	0	0	0	0	1	0	0	0	4	1	0	9	As a dialysis patient life is very difficult because I have some economic problems. The pension offered from the State is not sufficient to live. My family is trying to support me partialy.
01272021.Dialys	39			1	68	7	2	1	1	8	1	0	0	0	0	0	0	1	0	0	0	1	0	0	0	0	1	0	100	3.1	As a dialysis patient life is very difficult because I have some economic problems. The pension offered from the State is not sufficient to live. My family is trying to support me partialy.
01272021.Dialys	39			1	68	7	2	1	1	9	0	0	1	0	0	0	0	0	0	1	0	0	0	1	0	0	1	1	100	8	As a dialysis patient life is very difficult because I have some economic problems. The pension offered from the State is not sufficient to live. My family is trying to support me partialy.
01272021.Dialys	39			1	68	7	2	1	1	10	1	0	0	0	0	0	0	0	0	1	0	0	0	0	0	1	5	1	1	6	As a dialysis patient life is very difficult because I have some economic problems. The pension offered from the State is not sufficient to live. My family is trying to support me partialy.
01272021.Dialys	39			1	68	7	2	1	1	11	0	0	0	0	0	0	0	1	0	0	0	1	1	0	0	0	1	1	100	1.2	As a dialysis patient life is very difficult because I have some economic problems. The pension offered from the State is not sufficient to live. My family is trying to support me partialy.
01272021.Dialys	39			1	68	7	2	1	1	12	0	0	0	1	0	0	1	0	0	0	0	0	0	0	0	0	4	1	1	8.1	As a dialysis patient life is very difficult because I have some economic problems. The pension offered from the State is not sufficient to live. My family is trying to support me partialy.
01272021.Dialys	39			1	68	7	2	1	1	13	0	1	0	0	0	0	1	0	0	1	0	0	0	0	1	0	4	1	1	3.2	As a dialysis patient life is very difficult because I have some economic problems. The pension offered from the State is not sufficient to live. My family is trying to support me partialy.
01272021.Dialys	39			1	68	7	2	1	1	14	1	0	0	0	1	0	0	0	0	0	0	1	0	0	0	0	1	1	100	1.7	As a dialysis patient life is very difficult because I have some economic problems. The pension offered from the State is not sufficient to live. My family is trying to support me partialy.
01272021.Dialys	39			1	68	7	2	1	1	15	0	1	0	0	0	0	0	0	0	0	0	1	0	0	0	0	1	1	100	9	As a dialysis patient life is very difficult because I have some economic problems. The pension offered from the State is not sufficient to live. My family is trying to support me partialy.
01272021.Dialys	39			1	68	7	2	1	1	16	1	0	0	0	0	0	0	1	1	0	0	0	0	0	1	0	1	0	101	9	As a dialysis patient life is very difficult because I have some economic problems. The pension offered from the State is not sufficient to live. My family is trying to support me partialy.
01272021.Dialys	39			1	68	7	2	1	1	17	0	0	0	1	0	0	0	1	0	0	1	0	1	0	0	0	1	1	100	8.1	As a dialysis patient life is very difficult because I have some economic problems. The pension offered from the State is not sufficient to live. My family is trying to support me partialy.
01272021.Dialys	39			1	68	7	2	1	1	18	0	0	1	0	0	0	1	0	0	0	0	1	0	0	1	0	6	0	1	9	As a dialysis patient life is very difficult because I have some economic problems. The pension offered from the State is not sufficient to live. My family is trying to support me partialy.
01272021.Dialys	39			1	68	7	2	1	1	19	0	1	0	0	0	0	0	0	0	0	1	0	0	1	0	0	6	0	0	5.5	As a dialysis patient life is very difficult because I have some economic problems. The pension offered from the State is not sufficient to live. My family is trying to support me partialy.
01272021.Dialys	39			1	68	7	2	1	1	20	0	0	1	0	0	1	0	0	0	1	0	0	1	0	0	0	1	0	100	6.3	As a dialysis patient life is very difficult because I have some economic problems. The pension offered from the State is not sufficient to live. My family is trying to support me partialy.
01272021.Dialys	39			1	68	7	2	1	1	21	0	1	0	0	0	1	0	0	1	0	0	0	0	0	0	1	5	0	0	5	As a dialysis patient life is very difficult because I have some economic problems. The pension offered from the State is not sufficient to live. My family is trying to support me partialy.
01272021.Dialys	39			1	68	7	2	1	1	22	0	0	0	0	1	0	0	0	0	1	0	0	0	0	0	1	1	0	101	1.8	As a dialysis patient life is very difficult because I have some economic problems. The pension offered from the State is not sufficient to live. My family is trying to support me partialy.
01272021.Dialys	39			1	68	7	2	1	1	23	0	0	0	1	0	0	1	0	1	0	0	0	0	1	0	0	1	1	101	4.4	As a dialysis patient life is very difficult because I have some economic problems. The pension offered from the State is not sufficient to live. My family is trying to support me partialy.
01272021.Dialys	39			1	68	7	2	1	1	24	0	0	0	1	0	0	1	0	1	0	0	0	0	1	0	0	5	1	0	9	As a dialysis patient life is very difficult because I have some economic problems. The pension offered from the State is not sufficient to live. My family is trying to support me partialy.
01272021.Dialys	40		nijd0rme8ji4nefl58mki282ln	2	78	7	3	2	2	1	0	1	0	0	0	0	0	0	1	0	0	0	0	1	0	0	1	1	101	3.2
01272021.Dialys	40		nijd0rme8ji4nefl58mki282ln	2	78	7	3	2	2	2	1	0	0	0	0	0	1	0	0	0	1	0	1	0	0	0	1	1	101	1.2
01272021.Dialys	40		nijd0rme8ji4nefl58mki282ln	2	78	7	3	2	2	3	1	0	0	0	1	0	0	0	0	0	1	0	0	1	0	0	6	0	0	9
01272021.Dialys	40		nijd0rme8ji4nefl58mki282ln	2	78	7	3	2	2	4	1	0	0	0	0	0	0	1	0	1	0	0	0	0	0	1	1	0	101	4.9
01272021.Dialys	40		nijd0rme8ji4nefl58mki282ln	2	78	7	3	2	2	5	0	0	0	0	0	0	1	0	0	1	0	0	0	1	0	0	3	0	100	4.7
01272021.Dialys	40		nijd0rme8ji4nefl58mki282ln	2	78	7	3	2	2	6	0	1	0	0	0	0	0	1	0	0	0	0	0	0	0	0	3	0	100	5.6
01272021.Dialys	40		nijd0rme8ji4nefl58mki282ln	2	78	7	3	2	2	7	0	1	0	0	1	0	0	0	0	0	0	0	1	0	0	0	1	0	100	9
01272021.Dialys	40		nijd0rme8ji4nefl58mki282ln	2	78	7	3	2	2	8	0	0	0	1	1	0	0	0	0	1	0	0	0	0	0	0	1	0	100	9
01272021.Dialys	40		nijd0rme8ji4nefl58mki282ln	2	78	7	3	2	2	9	0	0	1	0	0	1	0	0	0	0	1	0	0	0	0	1	1	0	100	9
01272021.Dialys	40		nijd0rme8ji4nefl58mki282ln	2	78	7	3	2	2	10	1	0	0	0	0	1	0	0	0	0	0	1	0	0	1	0	1	0	100	1.4
01272021.Dialys	40		nijd0rme8ji4nefl58mki282ln	2	78	7	3	2	2	11	0	0	0	1	0	0	0	1	0	0	1	0	0	0	1	0	1	0	101	4.9
01272021.Dialys	40		nijd0rme8ji4nefl58mki282ln	2	78	7	3	2	2	12	0	0	0	0	0	1	0	0	1	0	0	0	1	0	0	0	1	0	101	9
01272021.Dialys	40		nijd0rme8ji4nefl58mki282ln	2	78	7	3	2	2	13	0	1	0	0	0	0	1	0	0	0	1	0	0	0	1	0	8	100	1	9
01272021.Dialys	40		nijd0rme8ji4nefl58mki282ln	2	78	7	3	2	2	14	0	0	1	0	0	0	0	1	0	0	0	1	0	0	0	0	2	1	100	9
01272021.Dialys	40		nijd0rme8ji4nefl58mki282ln	2	78	7	3	2	2	15	0	0	0	1	0	0	0	0	0	1	0	0	1	0	0	0	1	1	101	9
01272021.Dialys	40		nijd0rme8ji4nefl58mki282ln	2	78	7	3	2	2	16	0	0	0	0	1	0	0	0	1	0	0	0	0	0	0	1	1	1	100	1.1
01272021.Dialys	40		nijd0rme8ji4nefl58mki282ln	2	78	7	3	2	2	17	0	0	1	0	0	0	0	0	0	1	0	0	0	0	1	0	1	1	101	3.3
01272021.Dialys	40		nijd0rme8ji4nefl58mki282ln	2	78	7	3	2	2	18	0	0	1	0	0	0	0	1	0	0	0	1	1	0	0	0	1	1	101	9
01272021.Dialys	40		nijd0rme8ji4nefl58mki282ln	2	78	7	3	2	2	19	0	0	1	0	0	1	0	0	1	0	0	0	0	1	0	0	1	0	100	4.5
01272021.Dialys	40		nijd0rme8ji4nefl58mki282ln	2	78	7	3	2	2	20	0	0	0	1	0	0	1	0	0	0	0	1	0	0	0	0	1	0	101	9
01272021.Dialys	40		nijd0rme8ji4nefl58mki282ln	2	78	7	3	2	2	21	0	0	0	1	0	0	1	0	1	0	0	0	0	0	0	1	1	1	100	9
01272021.Dialys	40		nijd0rme8ji4nefl58mki282ln	2	78	7	3	2	2	22	1	0	0	0	0	0	0	0	0	0	0	1	0	0	0	1	1	1	101	1.5
01272021.Dialys	40		nijd0rme8ji4nefl58mki282ln	2	78	7	3	2	2	23	0	0	0	0	0	1	0	0	0	0	0	0	0	0	1	0	2	1	100	9
01272021.Dialys	40		nijd0rme8ji4nefl58mki282ln	2	78	7	3	2	2	24	0	0	0	0	0	1	0	0	0	0	0	0	0	0	1	0	1	1	101	9
01272021.Dialys	41		nijd0rme8ji4nefl58mki282ln	2	78	7	2	2	2	1	1	0	0	0	0	0	0	1	0	0	0	0	0	0	0	1	6	0	0	5.3	As a dialysis patient i try to be positive and I don't think about dialysis therapy and the complications. With the love and devotion of my children , they keep me alive.
01272021.Dialys	41		nijd0rme8ji4nefl58mki282ln	2	78	7	2	2	2	2	0	0	0	0	0	0	0	1	1	0	0	0	1	0	0	0	4	0	0	9	As a dialysis patient i try to be positive and I don't think about dialysis therapy and the complications. With the love and devotion of my children , they keep me alive.
01272021.Dialys	41		nijd0rme8ji4nefl58mki282ln	2	78	7	2	2	2	3	0	0	0	1	0	1	0	0	1	0	0	0	0	0	0	0	4	1	1	5.1	As a dialysis patient i try to be positive and I don't think about dialysis therapy and the complications. With the love and devotion of my children , they keep me alive.
01272021.Dialys	41		nijd0rme8ji4nefl58mki282ln	2	78	7	2	2	2	4	1	0	0	0	0	0	1	0	0	0	0	1	0	0	0	1	1	0	100	4.1	As a dialysis patient i try to be positive and I don't think about dialysis therapy and the complications. With the love and devotion of my children , they keep me alive.
01272021.Dialys	41		nijd0rme8ji4nefl58mki282ln	2	78	7	2	2	2	5	0	1	0	0	1	0	0	0	0	0	0	0	0	1	0	0	3	0	100	9	As a dialysis patient i try to be positive and I don't think about dialysis therapy and the complications. With the love and devotion of my children , they keep me alive.
01272021.Dialys	41		nijd0rme8ji4nefl58mki282ln	2	78	7	2	2	2	6	0	0	0	1	1	0	0	0	0	1	0	0	0	1	0	0	1	1	100	9	As a dialysis patient i try to be positive and I don't think about dialysis therapy and the complications. With the love and devotion of my children , they keep me alive.
01272021.Dialys	41		nijd0rme8ji4nefl58mki282ln	2	78	7	2	2	2	7	1	0	0	0	0	0	0	0	0	0	0	1	1	0	0	0	1	1	101	9	As a dialysis patient i try to be positive and I don't think about dialysis therapy and the complications. With the love and devotion of my children , they keep me alive.
01272021.Dialys	41		nijd0rme8ji4nefl58mki282ln	2	78	7	2	2	2	8	0	0	0	1	0	0	0	0	0	0	1	0	0	0	0	1	2	1	100	3.9	As a dialysis patient i try to be positive and I don't think about dialysis therapy and the complications. With the love and devotion of my children , they keep me alive.
01272021.Dialys	41		nijd0rme8ji4nefl58mki282ln	2	78	7	2	2	2	9	0	0	0	1	0	1	0	0	0	0	0	0	1	0	0	0	1	1	101	2.3	As a dialysis patient i try to be positive and I don't think about dialysis therapy and the complications. With the love and devotion of my children , they keep me alive.
01272021.Dialys	41		nijd0rme8ji4nefl58mki282ln	2	78	7	2	2	2	10	0	1	0	0	0	0	1	0	0	1	0	0	0	0	0	0	1	1	101	1.5	As a dialysis patient i try to be positive and I don't think about dialysis therapy and the complications. With the love and devotion of my children , they keep me alive.
01272021.Dialys	41		nijd0rme8ji4nefl58mki282ln	2	78	7	2	2	2	11	0	0	0	0	0	0	0	1	0	1	0	0	0	0	0	0	1	0	101	1.2	As a dialysis patient i try to be positive and I don't think about dialysis therapy and the complications. With the love and devotion of my children , they keep me alive.
01272021.Dialys	41		nijd0rme8ji4nefl58mki282ln	2	78	7	2	2	2	12	1	0	0	0	0	0	0	0	1	0	0	0	0	1	0	0	3	1	100	3.3	As a dialysis patient i try to be positive and I don't think about dialysis therapy and the complications. With the love and devotion of my children , they keep me alive.
01272021.Dialys	41		nijd0rme8ji4nefl58mki282ln	2	78	7	2	2	2	13	0	0	1	0	0	0	1	0	0	0	0	1	0	1	0	0	8	100	1	4.1	As a dialysis patient i try to be positive and I don't think about dialysis therapy and the complications. With the love and devotion of my children , they keep me alive.
01272021.Dialys	41		nijd0rme8ji4nefl58mki282ln	2	78	7	2	2	2	14	0	1	0	0	0	0	1	0	0	1	0	0	1	0	0	0	1	1	101	7.5	As a dialysis patient i try to be positive and I don't think about dialysis therapy and the complications. With the love and devotion of my children , they keep me alive.
01272021.Dialys	41		nijd0rme8ji4nefl58mki282ln	2	78	7	2	2	2	15	0	0	1	0	0	0	0	1	0	0	1	0	0	0	1	0	1	1	101	4.7	As a dialysis patient i try to be positive and I don't think about dialysis therapy and the complications. With the love and devotion of my children , they keep me alive.
01272021.Dialys	41		nijd0rme8ji4nefl58mki282ln	2	78	7	2	2	2	16	0	1	0	0	0	1	0	0	0	0	1	0	0	0	0	0	1	0	101	2.9	As a dialysis patient i try to be positive and I don't think about dialysis therapy and the complications. With the love and devotion of my children , they keep me alive.
01272021.Dialys	41		nijd0rme8ji4nefl58mki282ln	2	78	7	2	2	2	17	0	0	1	0	1	0	0	0	0	0	1	0	1	0	0	0	1	1	101	9	As a dialysis patient i try to be positive and I don't think about dialysis therapy and the complications. With the love and devotion of my children , they keep me alive.
01272021.Dialys	41		nijd0rme8ji4nefl58mki282ln	2	78	7	2	2	2	18	0	0	1	0	0	1	0	0	0	1	0	0	0	0	1	0	1	1	101	1.5	As a dialysis patient i try to be positive and I don't think about dialysis therapy and the complications. With the love and devotion of my children , they keep me alive.
01272021.Dialys	41		nijd0rme8ji4nefl58mki282ln	2	78	7	2	2	2	19	0	0	1	0	1	0	0	0	1	0	0	0	0	0	0	1	1	0	100	4.2	As a dialysis patient i try to be positive and I don't think about dialysis therapy and the complications. With the love and devotion of my children , they keep me alive.
01272021.Dialys	41		nijd0rme8ji4nefl58mki282ln	2	78	7	2	2	2	20	0	0	0	0	0	0	0	1	1	0	0	0	0	0	0	1	1	1	101	1.3	As a dialysis patient i try to be positive and I don't think about dialysis therapy and the complications. With the love and devotion of my children , they keep me alive.
01272021.Dialys	41		nijd0rme8ji4nefl58mki282ln	2	78	7	2	2	2	21	0	0	0	1	0	0	1	0	0	0	0	0	0	0	1	0	2	1	101	2.8	As a dialysis patient i try to be positive and I don't think about dialysis therapy and the complications. With the love and devotion of my children , they keep me alive.
01272021.Dialys	41		nijd0rme8ji4nefl58mki282ln	2	78	7	2	2	2	22	0	0	0	0	0	0	0	0	0	0	0	1	0	0	1	0	1	0	101	1.4	As a dialysis patient i try to be positive and I don't think about dialysis therapy and the complications. With the love and devotion of my children , they keep me alive.
01272021.Dialys	41		nijd0rme8ji4nefl58mki282ln	2	78	7	2	2	2	23	0	1	0	0	1	0	0	0	0	0	0	1	0	0	1	0	1	1	100	9	As a dialysis patient i try to be positive and I don't think about dialysis therapy and the complications. With the love and devotion of my children , they keep me alive.
01272021.Dialys	41		nijd0rme8ji4nefl58mki282ln	2	78	7	2	2	2	24	0	1	0	0	1	0	0	0	0	0	0	1	0	0	1	0	1	0	100	3.4	As a dialysis patient i try to be positive and I don't think about dialysis therapy and the complications. With the love and devotion of my children , they keep me alive.
01272021.Dialys	42		nijd0rme8ji4nefl58mki282ln	2	66	7	1	2	2	1	0	0	0	1	0	0	0	1	0	0	0	0	1	0	0	0	1	1	101	2.3	Economicaly I am in a very good condition,my family strongly supports me
01272021.Dialys	42		nijd0rme8ji4nefl58mki282ln	2	66	7	1	2	2	2	0	0	0	1	1	0	0	0	1	0	0	0	0	0	0	0	1	1	101	1.5	Economicaly I am in a very good condition,my family strongly supports me
01272021.Dialys	42		nijd0rme8ji4nefl58mki282ln	2	66	7	1	2	2	3	0	1	0	0	0	0	0	0	1	0	0	0	0	0	0	1	1	1	100	1.1	Economicaly I am in a very good condition,my family strongly supports me
01272021.Dialys	42		nijd0rme8ji4nefl58mki282ln	2	66	7	1	2	2	4	0	0	1	0	0	0	0	1	0	0	0	1	1	0	0	0	1	1	101	1.7	Economicaly I am in a very good condition,my family strongly supports me
01272021.Dialys	42		nijd0rme8ji4nefl58mki282ln	2	66	7	1	2	2	5	1	0	0	0	0	1	0	0	0	0	0	0	0	1	0	0	1	0	100	1.5	Economicaly I am in a very good condition,my family strongly supports me
01272021.Dialys	42		nijd0rme8ji4nefl58mki282ln	2	66	7	1	2	2	6	1	0	0	0	0	1	0	0	0	1	0	0	0	0	0	1	8	101	0	3.4	Economicaly I am in a very good condition,my family strongly supports me
01272021.Dialys	42		nijd0rme8ji4nefl58mki282ln	2	66	7	1	2	2	7	0	0	0	0	1	0	0	0	0	0	0	1	1	0	0	0	4	1	1	4.3	Economicaly I am in a very good condition,my family strongly supports me
01272021.Dialys	42		nijd0rme8ji4nefl58mki282ln	2	66	7	1	2	2	8	0	0	0	0	0	0	0	1	0	0	1	0	0	0	0	1	1	1	101	2.3	Economicaly I am in a very good condition,my family strongly supports me
01272021.Dialys	42		nijd0rme8ji4nefl58mki282ln	2	66	7	1	2	2	9	0	1	0	0	1	0	0	0	0	0	0	0	0	0	0	1	1	0	101	2.3	Economicaly I am in a very good condition,my family strongly supports me
01272021.Dialys	42		nijd0rme8ji4nefl58mki282ln	2	66	7	1	2	2	10	0	0	1	0	0	0	0	0	0	1	0	0	0	1	0	0	1	1	100	2.8	Economicaly I am in a very good condition,my family strongly supports me
01272021.Dialys	42		nijd0rme8ji4nefl58mki282ln	2	66	7	1	2	2	11	0	0	0	1	0	0	0	0	0	1	0	0	0	0	0	0	1	1	100	9	Economicaly I am in a very good condition,my family strongly supports me
01272021.Dialys	42		nijd0rme8ji4nefl58mki282ln	2	66	7	1	2	2	12	0	0	0	0	0	1	0	0	1	0	0	0	1	0	0	0	1	1	100	3.1	Economicaly I am in a very good condition,my family strongly supports me
01272021.Dialys	42		nijd0rme8ji4nefl58mki282ln	2	66	7	1	2	2	13	0	0	1	0	0	1	0	0	0	0	0	1	0	0	1	0	9	101	1	9	Economicaly I am in a very good condition,my family strongly supports me
01272021.Dialys	42		nijd0rme8ji4nefl58mki282ln	2	66	7	1	2	2	14	0	0	1	0	1	0	0	0	0	1	0	0	0	1	0	0	1	0	100	2.9	Economicaly I am in a very good condition,my family strongly supports me
01272021.Dialys	42		nijd0rme8ji4nefl58mki282ln	2	66	7	1	2	2	15	0	0	0	1	0	0	1	0	0	0	1	0	0	0	1	0	1	1	100	9	Economicaly I am in a very good condition,my family strongly supports me
01272021.Dialys	42		nijd0rme8ji4nefl58mki282ln	2	66	7	1	2	2	16	0	1	0	0	0	0	0	0	0	0	1	0	0	1	0	0	1	1	101	9	Economicaly I am in a very good condition,my family strongly supports me
01272021.Dialys	42		nijd0rme8ji4nefl58mki282ln	2	66	7	1	2	2	17	1	0	0	0	1	0	0	0	0	0	1	0	0	0	1	0	1	1	101	9	Economicaly I am in a very good condition,my family strongly supports me
01272021.Dialys	42		nijd0rme8ji4nefl58mki282ln	2	66	7	1	2	2	18	0	1	0	0	0	0	1	0	0	1	0	0	0	0	1	0	1	1	101	9	Economicaly I am in a very good condition,my family strongly supports me
01272021.Dialys	42		nijd0rme8ji4nefl58mki282ln	2	66	7	1	2	2	19	1	0	0	0	0	0	0	1	1	0	0	0	0	0	1	0	1	0	101	9	Economicaly I am in a very good condition,my family strongly supports me
01272021.Dialys	42		nijd0rme8ji4nefl58mki282ln	2	66	7	1	2	2	20	0	0	0	1	0	0	0	1	1	0	0	0	0	0	0	0	1	0	101	2.6	Economicaly I am in a very good condition,my family strongly supports me
01272021.Dialys	42		nijd0rme8ji4nefl58mki282ln	2	66	7	1	2	2	21	0	0	1	0	0	0	1	0	0	0	0	0	0	0	0	1	1	1	101	1.5	Economicaly I am in a very good condition,my family strongly supports me
01272021.Dialys	42		nijd0rme8ji4nefl58mki282ln	2	66	7	1	2	2	22	0	0	0	0	0	0	1	0	0	0	0	1	0	0	0	0	1	0	101	9	Economicaly I am in a very good condition,my family strongly supports me
01272021.Dialys	42		nijd0rme8ji4nefl58mki282ln	2	66	7	1	2	2	23	1	0	0	0	0	0	1	0	0	0	0	1	0	1	0	0	1	1	100	9	Economicaly I am in a very good condition,my family strongly supports me
01272021.Dialys	42		nijd0rme8ji4nefl58mki282ln	2	66	7	1	2	2	24	1	0	0	0	0	0	1	0	0	0	0	1	0	1	0	0	4	0	1	4.3	Economicaly I am in a very good condition,my family strongly supports me
01272021.Dialys	43		nijd0rme8ji4nefl58mki282ln	2	38	4	2	2	2	1	0	0	0	0	1	0	0	0	0	0	0	0	0	1	0	0	1	1	101	9	Economically I struggle to afford life,but my family helps me completely. The pension's State is not sufficient to live. I have hope for the future because I might be doing the renal transplantation
01272021.Dialys	43		nijd0rme8ji4nefl58mki282ln	2	38	4	2	2	2	2	0	0	0	0	1	0	0	0	0	0	0	1	0	0	0	1	1	0	100	3	Economically I struggle to afford life,but my family helps me completely. The pension's State is not sufficient to live. I have hope for the future because I might be doing the renal transplantation
01272021.Dialys	43		nijd0rme8ji4nefl58mki282ln	2	38	4	2	2	2	3	0	0	1	0	0	0	0	0	1	0	0	0	0	0	0	1	1	1	101	9	Economically I struggle to afford life,but my family helps me completely. The pension's State is not sufficient to live. I have hope for the future because I might be doing the renal transplantation
01272021.Dialys	43		nijd0rme8ji4nefl58mki282ln	2	38	4	2	2	2	4	0	1	0	0	1	0	0	0	0	1	0	0	0	0	1	0	3	0	100	9	Economically I struggle to afford life,but my family helps me completely. The pension's State is not sufficient to live. I have hope for the future because I might be doing the renal transplantation
01272021.Dialys	43		nijd0rme8ji4nefl58mki282ln	2	38	4	2	2	2	5	1	0	0	0	0	1	0	0	0	1	0	0	0	1	0	0	1	1	100	9	Economically I struggle to afford life,but my family helps me completely. The pension's State is not sufficient to live. I have hope for the future because I might be doing the renal transplantation
01272021.Dialys	43		nijd0rme8ji4nefl58mki282ln	2	38	4	2	2	2	6	0	0	0	0	0	1	0	0	1	0	0	0	1	0	0	0	1	0	101	9	Economically I struggle to afford life,but my family helps me completely. The pension's State is not sufficient to live. I have hope for the future because I might be doing the renal transplantation
01272021.Dialys	43		nijd0rme8ji4nefl58mki282ln	2	38	4	2	2	2	7	1	0	0	0	0	0	0	0	0	0	0	1	1	0	0	0	7	100	1	9	Economically I struggle to afford life,but my family helps me completely. The pension's State is not sufficient to live. I have hope for the future because I might be doing the renal transplantation
01272021.Dialys	43		nijd0rme8ji4nefl58mki282ln	2	38	4	2	2	2	8	0	0	0	1	0	1	0	0	0	1	0	0	0	0	0	1	7	100	1	2.6	Economically I struggle to afford life,but my family helps me completely. The pension's State is not sufficient to live. I have hope for the future because I might be doing the renal transplantation
01272021.Dialys	43		nijd0rme8ji4nefl58mki282ln	2	38	4	2	2	2	9	1	0	0	0	0	0	0	1	0	0	0	0	0	0	0	1	1	1	100	9	Economically I struggle to afford life,but my family helps me completely. The pension's State is not sufficient to live. I have hope for the future because I might be doing the renal transplantation
01272021.Dialys	43		nijd0rme8ji4nefl58mki282ln	2	38	4	2	2	2	10	0	1	0	0	0	0	0	0	1	0	0	0	0	1	0	0	1	1	100	2.1	Economically I struggle to afford life,but my family helps me completely. The pension's State is not sufficient to live. I have hope for the future because I might be doing the renal transplantation
01272021.Dialys	43		nijd0rme8ji4nefl58mki282ln	2	38	4	2	2	2	11	0	0	1	0	0	1	0	0	0	0	1	0	0	0	0	0	1	1	100	9	Economically I struggle to afford life,but my family helps me completely. The pension's State is not sufficient to live. I have hope for the future because I might be doing the renal transplantation
01272021.Dialys	43		nijd0rme8ji4nefl58mki282ln	2	38	4	2	2	2	12	1	0	0	0	0	0	1	0	0	0	0	0	0	0	0	0	7	101	1	3.9	Economically I struggle to afford life,but my family helps me completely. The pension's State is not sufficient to live. I have hope for the future because I might be doing the renal transplantation
01272021.Dialys	43		nijd0rme8ji4nefl58mki282ln	2	38	4	2	2	2	13	0	1	0	0	0	0	1	0	0	0	1	0	0	0	0	0	1	0	101	9	Economically I struggle to afford life,but my family helps me completely. The pension's State is not sufficient to live. I have hope for the future because I might be doing the renal transplantation
01272021.Dialys	43		nijd0rme8ji4nefl58mki282ln	2	38	4	2	2	2	14	0	1	0	0	0	0	1	0	0	0	1	0	0	0	0	1	1	1	101	1.2	Economically I struggle to afford life,but my family helps me completely. The pension's State is not sufficient to live. I have hope for the future because I might be doing the renal transplantation
01272021.Dialys	43		nijd0rme8ji4nefl58mki282ln	2	38	4	2	2	2	15	0	0	1	0	0	0	0	1	1	0	0	0	0	0	0	0	1	0	101	1.9	Economically I struggle to afford life,but my family helps me completely. The pension's State is not sufficient to live. I have hope for the future because I might be doing the renal transplantation
01272021.Dialys	43		nijd0rme8ji4nefl58mki282ln	2	38	4	2	2	2	16	0	0	1	0	0	0	1	0	0	1	0	0	0	1	0	0	7	100	1	2.7	Economically I struggle to afford life,but my family helps me completely. The pension's State is not sufficient to live. I have hope for the future because I might be doing the renal transplantation
01272021.Dialys	43		nijd0rme8ji4nefl58mki282ln	2	38	4	2	2	2	17	0	0	0	1	0	0	0	1	0	1	0	0	1	0	0	0	7	100	0	3.5	Economically I struggle to afford life,but my family helps me completely. The pension's State is not sufficient to live. I have hope for the future because I might be doing the renal transplantation
01272021.Dialys	43		nijd0rme8ji4nefl58mki282ln	2	38	4	2	2	2	18	0	0	0	0	0	0	0	1	0	0	0	1	0	0	1	0	9	100	1	4.6	Economically I struggle to afford life,but my family helps me completely. The pension's State is not sufficient to live. I have hope for the future because I might be doing the renal transplantation
01272021.Dialys	43		nijd0rme8ji4nefl58mki282ln	2	38	4	2	2	2	19	0	0	0	1	0	0	1	0	1	0	0	0	0	0	1	0	1	0	101	3.4	Economically I struggle to afford life,but my family helps me completely. The pension's State is not sufficient to live. I have hope for the future because I might be doing the renal transplantation
01272021.Dialys	43		nijd0rme8ji4nefl58mki282ln	2	38	4	2	2	2	20	0	0	0	1	0	0	0	0	0	0	1	0	0	0	1	0	5	0	0	3.4	Economically I struggle to afford life,but my family helps me completely. The pension's State is not sufficient to live. I have hope for the future because I might be doing the renal transplantation
01272021.Dialys	43		nijd0rme8ji4nefl58mki282ln	2	38	4	2	2	2	21	1	0	0	0	0	0	0	1	0	0	0	0	1	0	0	0	5	1	1	9	Economically I struggle to afford life,but my family helps me completely. The pension's State is not sufficient to live. I have hope for the future because I might be doing the renal transplantation
01272021.Dialys	43		nijd0rme8ji4nefl58mki282ln	2	38	4	2	2	2	22	0	0	1	0	0	1	0	0	0	0	0	1	0	0	1	0	1	1	100	7.4	Economically I struggle to afford life,but my family helps me completely. The pension's State is not sufficient to live. I have hope for the future because I might be doing the renal transplantation
01272021.Dialys	43		nijd0rme8ji4nefl58mki282ln	2	38	4	2	2	2	23	0	0	0	1	1	0	0	0	0	0	1	0	0	1	0	0	1	1	100	9	Economically I struggle to afford life,but my family helps me completely. The pension's State is not sufficient to live. I have hope for the future because I might be doing the renal transplantation
01272021.Dialys	43		nijd0rme8ji4nefl58mki282ln	2	38	4	2	2	2	24	0	0	0	1	1	0	0	0	0	0	1	0	0	1	0	0	1	0	100	9	Economically I struggle to afford life,but my family helps me completely. The pension's State is not sufficient to live. I have hope for the future because I might be doing the renal transplantation
01272021.Dialys	44		nijd0rme8ji4nefl58mki282ln	2	63	6	4	2	2	1	0	0	1	0	1	0	0	0	0	0	0	0	0	0	0	0	7	101	0	3.1	My family strongly supports me, I got used to the dialysis treatment and I try to see things positively.
01272021.Dialys	44		nijd0rme8ji4nefl58mki282ln	2	63	6	4	2	2	2	0	1	0	0	0	0	0	0	0	0	0	1	0	1	0	0	1	0	100	2	My family strongly supports me, I got used to the dialysis treatment and I try to see things positively.
01272021.Dialys	44		nijd0rme8ji4nefl58mki282ln	2	63	6	4	2	2	3	0	0	1	0	0	1	0	0	0	1	0	0	0	0	1	0	1	1	100	9	My family strongly supports me, I got used to the dialysis treatment and I try to see things positively.
01272021.Dialys	44		nijd0rme8ji4nefl58mki282ln	2	63	6	4	2	2	4	0	1	0	0	0	1	0	0	0	0	0	1	1	0	0	0	6	1	0	9	My family strongly supports me, I got used to the dialysis treatment and I try to see things positively.
01272021.Dialys	44		nijd0rme8ji4nefl58mki282ln	2	63	6	4	2	2	5	0	0	0	1	0	1	0	0	0	0	1	0	0	1	0	0	1	1	100	4.6	My family strongly supports me, I got used to the dialysis treatment and I try to see things positively.
01272021.Dialys	44		nijd0rme8ji4nefl58mki282ln	2	63	6	4	2	2	6	0	0	0	1	0	0	1	0	0	0	0	1	0	0	1	0	2	1	100	9	My family strongly supports me, I got used to the dialysis treatment and I try to see things positively.
01272021.Dialys	44		nijd0rme8ji4nefl58mki282ln	2	63	6	4	2	2	7	0	0	1	0	1	0	0	0	0	0	0	1	0	1	0	0	1	1	101	2.7	My family strongly supports me, I got used to the dialysis treatment and I try to see things positively.
01272021.Dialys	44		nijd0rme8ji4nefl58mki282ln	2	63	6	4	2	2	8	0	1	0	0	0	0	0	1	0	0	0	0	0	0	0	1	1	0	101	9	My family strongly supports me, I got used to the dialysis treatment and I try to see things positively.
01272021.Dialys	44		nijd0rme8ji4nefl58mki282ln	2	63	6	4	2	2	9	1	0	0	0	0	0	0	0	1	0	0	0	0	0	0	1	1	1	100	1.6	My family strongly supports me, I got used to the dialysis treatment and I try to see things positively.
01272021.Dialys	44		nijd0rme8ji4nefl58mki282ln	2	63	6	4	2	2	10	0	0	0	1	0	0	0	0	0	1	0	0	1	0	0	0	1	0	100	1.5	My family strongly supports me, I got used to the dialysis treatment and I try to see things positively.
01272021.Dialys	44		nijd0rme8ji4nefl58mki282ln	2	63	6	4	2	2	11	1	0	0	0	1	0	0	0	0	0	1	0	0	0	0	1	4	0	1	3.2	My family strongly supports me, I got used to the dialysis treatment and I try to see things positively.
01272021.Dialys	44		nijd0rme8ji4nefl58mki282ln	2	63	6	4	2	2	12	0	0	0	0	0	1	0	0	0	0	1	0	0	1	0	0	2	1	101	2.6	My family strongly supports me, I got used to the dialysis treatment and I try to see things positively.
01272021.Dialys	44		nijd0rme8ji4nefl58mki282ln	2	63	6	4	2	2	13	0	1	0	0	0	0	1	0	0	1	0	0	0	0	0	1	6	0	1	3.5	My family strongly supports me, I got used to the dialysis treatment and I try to see things positively.
01272021.Dialys	44		nijd0rme8ji4nefl58mki282ln	2	63	6	4	2	2	14	1	0	0	0	0	0	0	1	0	0	0	1	0	0	1	0	1	0	100	9	My family strongly supports me, I got used to the dialysis treatment and I try to see things positively.
01272021.Dialys	44		nijd0rme8ji4nefl58mki282ln	2	63	6	4	2	2	15	0	0	0	0	0	0	0	1	0	1	0	0	1	0	0	0	1	0	100	1.5	My family strongly supports me, I got used to the dialysis treatment and I try to see things positively.
01272021.Dialys	44		nijd0rme8ji4nefl58mki282ln	2	63	6	4	2	2	16	1	0	0	0	0	0	0	1	1	0	0	0	0	0	0	0	9	101	1	9	My family strongly supports me, I got used to the dialysis treatment and I try to see things positively.
01272021.Dialys	44		nijd0rme8ji4nefl58mki282ln	2	63	6	4	2	2	17	0	0	0	0	0	0	1	0	0	1	0	0	0	1	0	0	1	0	100	9	My family strongly supports me, I got used to the dialysis treatment and I try to see things positively.
01272021.Dialys	44		nijd0rme8ji4nefl58mki282ln	2	63	6	4	2	2	18	1	0	0	0	0	0	1	0	0	0	0	0	1	0	0	0	5	0	0	4.5	My family strongly supports me, I got used to the dialysis treatment and I try to see things positively.
01272021.Dialys	44		nijd0rme8ji4nefl58mki282ln	2	63	6	4	2	2	19	0	0	1	0	0	0	1	0	1	0	0	0	0	0	1	0	1	1	101	4.4	My family strongly supports me, I got used to the dialysis treatment and I try to see things positively.
01272021.Dialys	44		nijd0rme8ji4nefl58mki282ln	2	63	6	4	2	2	20	0	0	0	1	1	0	0	0	0	0	0	0	0	0	0	1	6	1	1	4	My family strongly supports me, I got used to the dialysis treatment and I try to see things positively.
01272021.Dialys	44		nijd0rme8ji4nefl58mki282ln	2	63	6	4	2	2	21	0	0	0	0	0	1	0	0	1	0	0	0	0	0	0	0	1	0	101	2.9	My family strongly supports me, I got used to the dialysis treatment and I try to see things positively.
01272021.Dialys	44		nijd0rme8ji4nefl58mki282ln	2	63	6	4	2	2	22	0	0	0	1	0	0	0	1	1	0	0	0	0	0	0	0	9	101	1	2.7	My family strongly supports me, I got used to the dialysis treatment and I try to see things positively.
01272021.Dialys	44		nijd0rme8ji4nefl58mki282ln	2	63	6	4	2	2	23	0	1	0	0	1	0	0	0	0	0	1	0	0	0	1	0	5	1	1	7.5	My family strongly supports me, I got used to the dialysis treatment and I try to see things positively.
01272021.Dialys	44		nijd0rme8ji4nefl58mki282ln	2	63	6	4	2	2	24	0	1	0	0	1	0	0	0	0	0	1	0	0	0	1	0	1	1	100	1.4	My family strongly supports me, I got used to the dialysis treatment and I try to see things positively.
01272021.Dialys	45		nijd0rme8ji4nefl58mki282ln	2	50	5	2	1	3	1	0	0	1	0	0	1	0	0	1	0	0	0	0	0	1	0	1	1	100	2	Fortunately my family supports me a lot,the pension as a dialysis patient is not sufficient to live with dignity.
01272021.Dialys	45		nijd0rme8ji4nefl58mki282ln	2	50	5	2	1	3	2	0	0	0	0	0	0	0	1	1	0	0	0	1	0	0	0	3	0	100	5.1	Fortunately my family supports me a lot,the pension as a dialysis patient is not sufficient to live with dignity.
01272021.Dialys	45		nijd0rme8ji4nefl58mki282ln	2	50	5	2	1	3	3	1	0	0	0	0	0	0	0	0	0	1	0	0	0	1	0	9	100	1	5.8	Fortunately my family supports me a lot,the pension as a dialysis patient is not sufficient to live with dignity.
01272021.Dialys	45		nijd0rme8ji4nefl58mki282ln	2	50	5	2	1	3	4	0	0	0	1	1	0	0	0	0	0	0	0	0	0	0	1	1	0	100	1.4	Fortunately my family supports me a lot,the pension as a dialysis patient is not sufficient to live with dignity.
01272021.Dialys	45		nijd0rme8ji4nefl58mki282ln	2	50	5	2	1	3	5	0	1	0	0	0	0	1	0	0	0	1	0	0	0	0	0	1	0	101	2.7	Fortunately my family supports me a lot,the pension as a dialysis patient is not sufficient to live with dignity.
01272021.Dialys	45		nijd0rme8ji4nefl58mki282ln	2	50	5	2	1	3	6	0	0	0	1	0	0	1	0	0	0	0	0	0	0	0	0	1	1	100	9	Fortunately my family supports me a lot,the pension as a dialysis patient is not sufficient to live with dignity.
01272021.Dialys	45		nijd0rme8ji4nefl58mki282ln	2	50	5	2	1	3	7	0	0	0	0	0	1	0	0	0	0	0	1	0	0	0	1	5	0	0	3.8	Fortunately my family supports me a lot,the pension as a dialysis patient is not sufficient to live with dignity.
01272021.Dialys	45		nijd0rme8ji4nefl58mki282ln	2	50	5	2	1	3	8	0	0	0	1	0	1	0	0	0	1	0	0	0	1	0	0	1	1	101	2.7	Fortunately my family supports me a lot,the pension as a dialysis patient is not sufficient to live with dignity.
01272021.Dialys	45		nijd0rme8ji4nefl58mki282ln	2	50	5	2	1	3	9	0	0	0	0	0	0	0	1	0	0	0	0	0	1	0	0	6	1	1	4.1	Fortunately my family supports me a lot,the pension as a dialysis patient is not sufficient to live with dignity.
01272021.Dialys	45		nijd0rme8ji4nefl58mki282ln	2	50	5	2	1	3	10	0	1	0	0	0	0	0	0	0	0	0	1	0	1	0	0	9	100	1	4.6	Fortunately my family supports me a lot,the pension as a dialysis patient is not sufficient to live with dignity.
01272021.Dialys	45		nijd0rme8ji4nefl58mki282ln	2	50	5	2	1	3	11	0	1	0	0	0	0	1	0	0	0	1	0	1	0	0	0	1	1	101	1.6	Fortunately my family supports me a lot,the pension as a dialysis patient is not sufficient to live with dignity.
01272021.Dialys	45		nijd0rme8ji4nefl58mki282ln	2	50	5	2	1	3	12	1	0	0	0	0	0	0	1	0	0	1	0	0	1	0	0	1	0	101	2.3	Fortunately my family supports me a lot,the pension as a dialysis patient is not sufficient to live with dignity.
01272021.Dialys	45		nijd0rme8ji4nefl58mki282ln	2	50	5	2	1	3	13	0	1	0	0	0	0	0	1	0	1	0	0	0	0	1	0	1	1	101	1.6	Fortunately my family supports me a lot,the pension as a dialysis patient is not sufficient to live with dignity.
01272021.Dialys	45		nijd0rme8ji4nefl58mki282ln	2	50	5	2	1	3	14	0	0	0	1	0	0	0	0	1	0	0	0	0	0	0	1	1	0	101	3.4	Fortunately my family supports me a lot,the pension as a dialysis patient is not sufficient to live with dignity.
01272021.Dialys	45		nijd0rme8ji4nefl58mki282ln	2	50	5	2	1	3	15	0	0	1	0	0	0	0	0	0	0	0	1	1	0	0	0	3	0	100	4.2	Fortunately my family supports me a lot,the pension as a dialysis patient is not sufficient to live with dignity.
01272021.Dialys	45		nijd0rme8ji4nefl58mki282ln	2	50	5	2	1	3	16	1	0	0	0	0	0	1	0	0	0	0	1	0	0	1	0	1	1	101	5	Fortunately my family supports me a lot,the pension as a dialysis patient is not sufficient to live with dignity.
01272021.Dialys	45		nijd0rme8ji4nefl58mki282ln	2	50	5	2	1	3	17	1	0	0	0	1	0	0	0	0	1	0	0	0	0	0	1	1	1	101	9	Fortunately my family supports me a lot,the pension as a dialysis patient is not sufficient to live with dignity.
01272021.Dialys	45		nijd0rme8ji4nefl58mki282ln	2	50	5	2	1	3	18	0	1	0	0	0	0	0	1	1	0	0	0	0	0	0	1	1	0	100	2.5	Fortunately my family supports me a lot,the pension as a dialysis patient is not sufficient to live with dignity.
01272021.Dialys	45		nijd0rme8ji4nefl58mki282ln	2	50	5	2	1	3	19	1	0	0	0	0	1	0	0	0	1	0	0	1	0	0	0	1	0	101	9	Fortunately my family supports me a lot,the pension as a dialysis patient is not sufficient to live with dignity.
01272021.Dialys	45		nijd0rme8ji4nefl58mki282ln	2	50	5	2	1	3	20	0	0	1	0	0	1	0	0	0	0	1	0	0	0	0	0	1	0	100	9	Fortunately my family supports me a lot,the pension as a dialysis patient is not sufficient to live with dignity.
01272021.Dialys	45		nijd0rme8ji4nefl58mki282ln	2	50	5	2	1	3	21	0	0	1	0	1	0	0	0	0	0	0	1	0	0	0	0	5	0	0	3.3	Fortunately my family supports me a lot,the pension as a dialysis patient is not sufficient to live with dignity.
01272021.Dialys	45		nijd0rme8ji4nefl58mki282ln	2	50	5	2	1	3	22	0	0	1	0	0	0	1	0	0	1	0	0	0	1	0	0	1	0	100	1.5	Fortunately my family supports me a lot,the pension as a dialysis patient is not sufficient to live with dignity.
01272021.Dialys	45		nijd0rme8ji4nefl58mki282ln	2	50	5	2	1	3	23	0	0	0	1	1	0	0	0	0	0	0	0	1	0	0	0	5	0	0	9	Fortunately my family supports me a lot,the pension as a dialysis patient is not sufficient to live with dignity.
01272021.Dialys	45		nijd0rme8ji4nefl58mki282ln	2	50	5	2	1	3	24	0	0	0	1	1	0	0	0	0	0	0	0	1	0	0	0	1	1	100	1.8	Fortunately my family supports me a lot,the pension as a dialysis patient is not sufficient to live with dignity.
01272021.Dialys	46		nijd0rme8ji4nefl58mki282ln	2	66	6	3	1	1	1	0	1	0	0	0	0	1	0	0	1	0	0	0	0	1	0	1	1	101	3.7	My family strongly supports me, I try to be active during the day. The pension is not sufficient, without the help of my family I couldn't afford life
01272021.Dialys	46		nijd0rme8ji4nefl58mki282ln	2	66	6	3	1	1	2	1	0	0	0	0	1	0	0	0	0	0	0	0	1	0	0	1	1	101	3.1	My family strongly supports me, I try to be active during the day. The pension is not sufficient, without the help of my family I couldn't afford life
01272021.Dialys	46		nijd0rme8ji4nefl58mki282ln	2	66	6	3	1	1	3	1	0	0	0	1	0	0	0	0	0	1	0	0	0	1	0	1	1	101	9	My family strongly supports me, I try to be active during the day. The pension is not sufficient, without the help of my family I couldn't afford life
01272021.Dialys	46		nijd0rme8ji4nefl58mki282ln	2	66	6	3	1	1	4	0	0	1	0	0	0	0	0	0	1	0	0	0	1	0	0	1	0	101	9	My family strongly supports me, I try to be active during the day. The pension is not sufficient, without the help of my family I couldn't afford life
01272021.Dialys	46		nijd0rme8ji4nefl58mki282ln	2	66	6	3	1	1	5	0	0	0	0	0	0	0	1	0	0	1	0	0	0	0	1	7	100	1	9	My family strongly supports me, I try to be active during the day. The pension is not sufficient, without the help of my family I couldn't afford life
01272021.Dialys	46		nijd0rme8ji4nefl58mki282ln	2	66	6	3	1	1	6	0	0	0	1	0	0	0	0	0	1	0	0	0	0	0	0	2	0	100	3.1	My family strongly supports me, I try to be active during the day. The pension is not sufficient, without the help of my family I couldn't afford life
01272021.Dialys	46		nijd0rme8ji4nefl58mki282ln	2	66	6	3	1	1	7	0	0	0	0	1	0	0	0	0	0	0	1	1	0	0	0	1	0	101	4.3	My family strongly supports me, I try to be active during the day. The pension is not sufficient, without the help of my family I couldn't afford life
01272021.Dialys	46		nijd0rme8ji4nefl58mki282ln	2	66	6	3	1	1	8	1	0	0	0	0	1	0	0	0	1	0	0	0	0	0	1	1	0	101	3.9	My family strongly supports me, I try to be active during the day. The pension is not sufficient, without the help of my family I couldn't afford life
01272021.Dialys	46		nijd0rme8ji4nefl58mki282ln	2	66	6	3	1	1	9	0	0	1	0	0	0	0	1	0	0	0	1	1	0	0	0	5	0	1	3.8	My family strongly supports me, I try to be active during the day. The pension is not sufficient, without the help of my family I couldn't afford life
01272021.Dialys	46		nijd0rme8ji4nefl58mki282ln	2	66	6	3	1	1	10	0	0	0	1	0	0	0	1	0	0	0	0	1	0	0	0	1	1	100	9	My family strongly supports me, I try to be active during the day. The pension is not sufficient, without the help of my family I couldn't afford life
01272021.Dialys	46		nijd0rme8ji4nefl58mki282ln	2	66	6	3	1	1	11	1	0	0	0	0	0	0	1	1	0	0	0	0	0	1	0	1	0	101	1.7	My family strongly supports me, I try to be active during the day. The pension is not sufficient, without the help of my family I couldn't afford life
01272021.Dialys	46		nijd0rme8ji4nefl58mki282ln	2	66	6	3	1	1	12	0	0	0	1	1	0	0	0	1	0	0	0	0	0	0	0	6	0	0	8.6	My family strongly supports me, I try to be active during the day. The pension is not sufficient, without the help of my family I couldn't afford life
01272021.Dialys	46		nijd0rme8ji4nefl58mki282ln	2	66	6	3	1	1	13	0	0	0	1	0	0	0	1	1	0	0	0	0	0	0	0	1	1	101	1.6	My family strongly supports me, I try to be active during the day. The pension is not sufficient, without the help of my family I couldn't afford life
01272021.Dialys	46		nijd0rme8ji4nefl58mki282ln	2	66	6	3	1	1	14	0	0	1	0	1	0	0	0	0	1	0	0	0	1	0	0	1	0	100	3.9	My family strongly supports me, I try to be active during the day. The pension is not sufficient, without the help of my family I couldn't afford life
01272021.Dialys	46		nijd0rme8ji4nefl58mki282ln	2	66	6	3	1	1	15	0	0	0	0	0	1	0	0	1	0	0	0	1	0	0	0	1	0	101	2.1	My family strongly supports me, I try to be active during the day. The pension is not sufficient, without the help of my family I couldn't afford life
01272021.Dialys	46		nijd0rme8ji4nefl58mki282ln	2	66	6	3	1	1	16	0	1	0	0	0	0	0	0	0	0	1	0	0	1	0	0	9	101	1	4.1	My family strongly supports me, I try to be active during the day. The pension is not sufficient, without the help of my family I couldn't afford life
01272021.Dialys	46		nijd0rme8ji4nefl58mki282ln	2	66	6	3	1	1	17	1	0	0	0	0	0	1	0	0	0	0	1	0	1	0	0	1	1	101	5.1	My family strongly supports me, I try to be active during the day. The pension is not sufficient, without the help of my family I couldn't afford life
01272021.Dialys	46		nijd0rme8ji4nefl58mki282ln	2	66	6	3	1	1	18	0	0	1	0	0	0	1	0	0	0	0	0	0	0	0	1	2	0	101	4	My family strongly supports me, I try to be active during the day. The pension is not sufficient, without the help of my family I couldn't afford life
01272021.Dialys	46		nijd0rme8ji4nefl58mki282ln	2	66	6	3	1	1	19	0	0	1	0	0	1	0	0	0	0	0	1	0	0	1	0	1	1	100	9	My family strongly supports me, I try to be active during the day. The pension is not sufficient, without the help of my family I couldn't afford life
01272021.Dialys	46		nijd0rme8ji4nefl58mki282ln	2	66	6	3	1	1	20	0	0	0	0	0	0	1	0	0	0	0	1	0	0	0	0	1	0	100	1.5	My family strongly supports me, I try to be active during the day. The pension is not sufficient, without the help of my family I couldn't afford life
01272021.Dialys	46		nijd0rme8ji4nefl58mki282ln	2	66	6	3	1	1	21	0	1	0	0	0	0	0	0	1	0	0	0	0	0	0	1	1	1	100	2.6	My family strongly supports me, I try to be active during the day. The pension is not sufficient, without the help of my family I couldn't afford life
01272021.Dialys	46		nijd0rme8ji4nefl58mki282ln	2	66	6	3	1	1	22	0	1	0	0	1	0	0	0	0	0	0	0	0	0	0	1	1	0	101	3.5	My family strongly supports me, I try to be active during the day. The pension is not sufficient, without the help of my family I couldn't afford life
01272021.Dialys	46		nijd0rme8ji4nefl58mki282ln	2	66	6	3	1	1	23	0	1	0	0	0	1	0	0	0	0	1	0	1	0	0	0	1	0	100	4.4	My family strongly supports me, I try to be active during the day. The pension is not sufficient, without the help of my family I couldn't afford life
01272021.Dialys	46		nijd0rme8ji4nefl58mki282ln	2	66	6	3	1	1	24	0	1	0	0	0	1	0	0	0	0	1	0	1	0	0	0	1	0	100	2.8	My family strongly supports me, I try to be active during the day. The pension is not sufficient, without the help of my family I couldn't afford life
01272021.Dialys	47		nijd0rme8ji4nefl58mki282ln	1	66	6	3	1	3	1	0	0	1	0	0	0	1	0	0	1	0	0	0	1	0	0	1	0	101	9	As a dialysis patient I fight every day. After all these years I learned too. I live my life with positivity and I try to be active every day
01272021.Dialys	47		nijd0rme8ji4nefl58mki282ln	1	66	6	3	1	3	2	0	1	0	0	0	1	0	0	0	0	0	0	1	0	0	0	5	1	1	4.4	As a dialysis patient I fight every day. After all these years I learned too. I live my life with positivity and I try to be active every day
01272021.Dialys	47		nijd0rme8ji4nefl58mki282ln	1	66	6	3	1	3	3	1	0	0	0	0	0	1	0	0	0	1	0	1	0	0	0	1	0	100	2.1	As a dialysis patient I fight every day. After all these years I learned too. I live my life with positivity and I try to be active every day
01272021.Dialys	47		nijd0rme8ji4nefl58mki282ln	1	66	6	3	1	3	4	0	0	0	0	0	1	0	0	0	1	0	0	0	0	1	0	5	1	0	2.8	As a dialysis patient I fight every day. After all these years I learned too. I live my life with positivity and I try to be active every day
01272021.Dialys	47		nijd0rme8ji4nefl58mki282ln	1	66	6	3	1	3	5	0	0	0	1	0	0	0	1	0	0	1	0	0	0	0	0	1	1	101	9	As a dialysis patient I fight every day. After all these years I learned too. I live my life with positivity and I try to be active every day
01272021.Dialys	47		nijd0rme8ji4nefl58mki282ln	1	66	6	3	1	3	6	0	0	0	0	0	0	0	0	0	1	0	0	0	0	0	1	1	0	101	3.6	As a dialysis patient I fight every day. After all these years I learned too. I live my life with positivity and I try to be active every day
01272021.Dialys	47		nijd0rme8ji4nefl58mki282ln	1	66	6	3	1	3	7	1	0	0	0	1	0	0	0	0	0	0	1	0	0	0	0	5	0	0	2.5	As a dialysis patient I fight every day. After all these years I learned too. I live my life with positivity and I try to be active every day
01272021.Dialys	47		nijd0rme8ji4nefl58mki282ln	1	66	6	3	1	3	8	0	1	0	0	0	0	0	1	0	1	0	0	1	0	0	0	1	1	101	9	As a dialysis patient I fight every day. After all these years I learned too. I live my life with positivity and I try to be active every day
01272021.Dialys	47		nijd0rme8ji4nefl58mki282ln	1	66	6	3	1	3	9	0	0	0	1	1	0	0	0	0	0	0	1	0	0	1	0	1	1	101	1.9	As a dialysis patient I fight every day. After all these years I learned too. I live my life with positivity and I try to be active every day
01272021.Dialys	47		nijd0rme8ji4nefl58mki282ln	1	66	6	3	1	3	10	0	0	0	1	1	0	0	0	0	0	0	0	0	0	0	1	1	0	100	9	As a dialysis patient I fight every day. After all these years I learned too. I live my life with positivity and I try to be active every day
01272021.Dialys	47		nijd0rme8ji4nefl58mki282ln	1	66	6	3	1	3	11	0	0	0	1	0	0	1	0	1	0	0	0	1	0	0	0	1	0	100	4.1	As a dialysis patient I fight every day. After all these years I learned too. I live my life with positivity and I try to be active every day
01272021.Dialys	47		nijd0rme8ji4nefl58mki282ln	1	66	6	3	1	3	12	1	0	0	0	0	0	0	0	1	0	0	0	0	0	0	1	1	0	100	9	As a dialysis patient I fight every day. After all these years I learned too. I live my life with positivity and I try to be active every day
01272021.Dialys	47		nijd0rme8ji4nefl58mki282ln	1	66	6	3	1	3	13	0	0	0	1	0	0	0	0	1	0	0	0	0	0	0	1	4	1	0	3.4	As a dialysis patient I fight every day. After all these years I learned too. I live my life with positivity and I try to be active every day
01272021.Dialys	47		nijd0rme8ji4nefl58mki282ln	1	66	6	3	1	3	14	1	0	0	0	0	1	0	0	0	1	0	0	0	0	1	0	1	1	100	2.2	As a dialysis patient I fight every day. After all these years I learned too. I live my life with positivity and I try to be active every day
01272021.Dialys	47		nijd0rme8ji4nefl58mki282ln	1	66	6	3	1	3	15	0	1	0	0	1	0	0	0	1	0	0	0	0	0	0	0	4	0	0	3.3	As a dialysis patient I fight every day. After all these years I learned too. I live my life with positivity and I try to be active every day
01272021.Dialys	47		nijd0rme8ji4nefl58mki282ln	1	66	6	3	1	3	16	0	0	0	0	0	1	0	0	0	0	1	0	0	1	0	0	1	1	100	4.5	As a dialysis patient I fight every day. After all these years I learned too. I live my life with positivity and I try to be active every day
01272021.Dialys	47		nijd0rme8ji4nefl58mki282ln	1	66	6	3	1	3	17	0	0	1	0	0	1	0	0	0	0	0	1	1	0	0	0	6	0	0	4.5	As a dialysis patient I fight every day. After all these years I learned too. I live my life with positivity and I try to be active every day
01272021.Dialys	47		nijd0rme8ji4nefl58mki282ln	1	66	6	3	1	3	18	0	0	1	0	0	0	0	1	0	0	0	0	0	0	1	0	1	1	100	8.2	As a dialysis patient I fight every day. After all these years I learned too. I live my life with positivity and I try to be active every day
01272021.Dialys	47		nijd0rme8ji4nefl58mki282ln	1	66	6	3	1	3	19	0	1	0	0	0	0	1	0	0	0	0	1	0	0	1	0	1	0	100	8.6	As a dialysis patient I fight every day. After all these years I learned too. I live my life with positivity and I try to be active every day
01272021.Dialys	47		nijd0rme8ji4nefl58mki282ln	1	66	6	3	1	3	20	0	0	1	0	0	0	0	0	0	0	0	1	0	0	0	0	1	1	101	9	As a dialysis patient I fight every day. After all these years I learned too. I live my life with positivity and I try to be active every day
01272021.Dialys	47		nijd0rme8ji4nefl58mki282ln	1	66	6	3	1	3	21	0	0	0	0	0	0	0	1	1	0	0	0	0	1	0	0	1	1	100	4.7	As a dialysis patient I fight every day. After all these years I learned too. I live my life with positivity and I try to be active every day
01272021.Dialys	47		nijd0rme8ji4nefl58mki282ln	1	66	6	3	1	3	22	1	0	0	0	0	0	0	1	0	0	0	0	0	1	0	0	9	101	1	3.8	As a dialysis patient I fight every day. After all these years I learned too. I live my life with positivity and I try to be active every day
01272021.Dialys	47		nijd0rme8ji4nefl58mki282ln	1	66	6	3	1	3	23	0	1	0	0	1	0	0	0	0	0	1	0	0	1	0	0	9	100	0	5.5	As a dialysis patient I fight every day. After all these years I learned too. I live my life with positivity and I try to be active every day
01272021.Dialys	47		nijd0rme8ji4nefl58mki282ln	1	66	6	3	1	3	24	0	1	0	0	1	0	0	0	0	0	1	0	0	1	0	0	1	1	101	1.5	As a dialysis patient I fight every day. After all these years I learned too. I live my life with positivity and I try to be active every day
01272021.Dialys	48		nijd0rme8ji4nefl58mki282ln	1	33	3	2	2	2	1	1	0	0	0	0	1	0	0	0	0	0	0	1	0	0	0	1	0	101	9
01272021.Dialys	48		nijd0rme8ji4nefl58mki282ln	1	33	3	2	2	2	2	0	0	0	0	0	1	0	0	0	0	0	0	0	0	0	1	2	0	101	8.6
01272021.Dialys	48		nijd0rme8ji4nefl58mki282ln	1	33	3	2	2	2	3	0	0	0	0	0	0	0	1	0	0	0	1	0	0	1	0	1	1	100	9
01272021.Dialys	48		nijd0rme8ji4nefl58mki282ln	1	33	3	2	2	2	4	0	0	1	0	0	1	0	0	0	0	1	0	0	0	1	0	1	0	101	9
01272021.Dialys	48		nijd0rme8ji4nefl58mki282ln	1	33	3	2	2	2	5	1	0	0	0	1	0	0	0	0	0	1	0	0	0	1	0	1	0	101	9
01272021.Dialys	48		nijd0rme8ji4nefl58mki282ln	1	33	3	2	2	2	6	0	0	0	1	1	0	0	0	0	0	0	1	0	0	0	0	1	1	100	4.4
01272021.Dialys	48		nijd0rme8ji4nefl58mki282ln	1	33	3	2	2	2	7	0	0	0	1	0	0	0	1	1	0	0	0	0	0	1	0	1	1	101	9
01272021.Dialys	48		nijd0rme8ji4nefl58mki282ln	1	33	3	2	2	2	8	0	0	0	1	0	0	1	0	0	0	1	0	0	1	0	0	1	1	100	4.5
01272021.Dialys	48		nijd0rme8ji4nefl58mki282ln	1	33	3	2	2	2	9	1	0	0	0	0	0	0	0	1	0	0	0	0	1	0	0	2	0	101	4.5
01272021.Dialys	48		nijd0rme8ji4nefl58mki282ln	1	33	3	2	2	2	10	0	1	0	0	0	1	0	0	1	0	0	0	0	0	0	0	7	100	0	4.9
01272021.Dialys	48		nijd0rme8ji4nefl58mki282ln	1	33	3	2	2	2	11	0	0	0	0	0	0	1	0	0	0	0	1	0	0	0	1	1	0	101	1.4
01272021.Dialys	48		nijd0rme8ji4nefl58mki282ln	1	33	3	2	2	2	12	0	0	1	0	1	0	0	0	0	0	0	1	0	1	0	0	1	1	100	9
01272021.Dialys	48		nijd0rme8ji4nefl58mki282ln	1	33	3	2	2	2	13	0	1	0	0	1	0	0	0	0	0	1	0	1	0	0	0	1	0	101	8.7
01272021.Dialys	48		nijd0rme8ji4nefl58mki282ln	1	33	3	2	2	2	14	1	0	0	0	0	0	1	0	0	0	0	1	0	0	0	1	1	0	101	9
01272021.Dialys	48		nijd0rme8ji4nefl58mki282ln	1	33	3	2	2	2	15	0	1	0	0	0	0	1	0	1	0	0	0	0	1	0	0	1	0	101	4.4
01272021.Dialys	48		nijd0rme8ji4nefl58mki282ln	1	33	3	2	2	2	16	0	0	0	1	0	0	0	0	1	0	0	0	1	0	0	0	1	0	100	9
01272021.Dialys	48		nijd0rme8ji4nefl58mki282ln	1	33	3	2	2	2	17	0	1	0	0	0	1	0	0	0	0	0	0	1	0	0	0	1	0	100	1.8
01272021.Dialys	48		nijd0rme8ji4nefl58mki282ln	1	33	3	2	2	2	18	1	0	0	0	0	0	0	1	0	1	0	0	0	0	0	0	1	1	100	9
01272021.Dialys	48		nijd0rme8ji4nefl58mki282ln	1	33	3	2	2	2	19	0	1	0	0	0	0	0	0	0	1	0	0	0	0	1	0	8	100	1	4
01272021.Dialys	48		nijd0rme8ji4nefl58mki282ln	1	33	3	2	2	2	20	0	0	0	0	0	0	0	1	0	1	0	0	1	0	0	0	1	1	101	3.7
01272021.Dialys	48		nijd0rme8ji4nefl58mki282ln	1	33	3	2	2	2	21	0	0	1	0	0	0	1	0	0	1	0	0	0	0	0	0	9	100	0	9
01272021.Dialys	48		nijd0rme8ji4nefl58mki282ln	1	33	3	2	2	2	22	0	0	1	0	0	0	0	0	0	0	0	0	0	1	0	0	3	0	101	4.4
01272021.Dialys	48		nijd0rme8ji4nefl58mki282ln	1	33	3	2	2	2	23	0	0	1	0	0	0	0	1	0	0	1	0	0	0	0	1	4	1	0	2
01272021.Dialys	48		nijd0rme8ji4nefl58mki282ln	1	33	3	2	2	2	24	0	0	1	0	0	0	0	1	0	0	1	0	0	0	0	1	1	0	101	3.4
01272021.Dialys	49		nijd0rme8ji4nefl58mki282ln	1	73	7	2	1	1	1	0	0	0	1	0	0	0	1	0	1	0	0	1	0	0	0	1	1	100	2.5
01272021.Dialys	49		nijd0rme8ji4nefl58mki282ln	1	73	7	2	1	1	2	0	0	1	0	0	1	0	0	1	0	0	0	0	1	0	0	2	1	100	6.9
01272021.Dialys	49		nijd0rme8ji4nefl58mki282ln	1	73	7	2	1	1	3	0	0	0	0	1	0	0	0	0	0	0	1	0	0	0	1	1	1	101	9
01272021.Dialys	49		nijd0rme8ji4nefl58mki282ln	1	73	7	2	1	1	4	0	0	0	1	0	0	0	0	0	1	0	0	0	1	0	0	1	1	101	3.4
01272021.Dialys	49		nijd0rme8ji4nefl58mki282ln	1	73	7	2	1	1	5	0	0	1	0	0	0	0	0	0	0	1	0	1	0	0	0	1	0	100	2.5
01272021.Dialys	49		nijd0rme8ji4nefl58mki282ln	1	73	7	2	1	1	6	0	0	0	0	0	0	1	0	0	0	0	0	0	0	0	1	2	1	100	4.1
01272021.Dialys	49		nijd0rme8ji4nefl58mki282ln	1	73	7	2	1	1	7	0	0	0	1	0	1	0	0	0	0	0	1	0	0	0	0	2	0	101	3
01272021.Dialys	49		nijd0rme8ji4nefl58mki282ln	1	73	7	2	1	1	8	0	0	1	0	0	0	1	0	0	1	0	0	0	0	0	0	5	0	1	5.3
01272021.Dialys	49		nijd0rme8ji4nefl58mki282ln	1	73	7	2	1	1	9	0	1	0	0	1	0	0	0	0	0	0	1	0	0	0	1	2	0	100	2.8
01272021.Dialys	49		nijd0rme8ji4nefl58mki282ln	1	73	7	2	1	1	10	1	0	0	0	0	0	1	0	1	0	0	0	1	0	0	0	1	0	100	3.4
01272021.Dialys	49		nijd0rme8ji4nefl58mki282ln	1	73	7	2	1	1	11	1	0	0	0	0	1	0	0	0	0	0	1	0	0	1	0	1	1	101	3.3
01272021.Dialys	49		nijd0rme8ji4nefl58mki282ln	1	73	7	2	1	1	12	0	1	0	0	0	0	0	1	0	0	1	0	0	0	0	0	1	0	100	2
01272021.Dialys	49		nijd0rme8ji4nefl58mki282ln	1	73	7	2	1	1	13	0	1	0	0	0	0	1	0	0	0	0	0	0	1	0	0	1	1	100	1.6
01272021.Dialys	49		nijd0rme8ji4nefl58mki282ln	1	73	7	2	1	1	14	0	1	0	0	0	1	0	0	1	0	0	0	1	0	0	0	1	1	100	1.3
01272021.Dialys	49		nijd0rme8ji4nefl58mki282ln	1	73	7	2	1	1	15	0	0	0	1	1	0	0	0	1	0	0	0	0	0	1	0	1	0	100	1.2
01272021.Dialys	49		nijd0rme8ji4nefl58mki282ln	1	73	7	2	1	1	16	0	0	0	1	0	1	0	0	0	0	1	0	0	0	0	1	1	1	101	2.8
01272021.Dialys	49		nijd0rme8ji4nefl58mki282ln	1	73	7	2	1	1	17	0	0	0	0	0	0	0	1	0	0	1	0	0	1	0	0	5	1	1	4
01272021.Dialys	49		nijd0rme8ji4nefl58mki282ln	1	73	7	2	1	1	18	0	0	1	0	0	0	1	0	0	0	0	0	0	1	0	0	4	1	0	4.4
01272021.Dialys	49		nijd0rme8ji4nefl58mki282ln	1	73	7	2	1	1	19	1	0	0	0	0	0	0	0	0	0	0	0	0	0	1	0	1	0	101	4.5
01272021.Dialys	49		nijd0rme8ji4nefl58mki282ln	1	73	7	2	1	1	20	1	0	0	0	1	0	0	0	0	0	1	0	0	0	0	0	1	0	100	9
01272021.Dialys	49		nijd0rme8ji4nefl58mki282ln	1	73	7	2	1	1	21	0	0	1	0	1	0	0	0	0	1	0	0	0	0	1	0	1	1	100	2.4
01272021.Dialys	49		nijd0rme8ji4nefl58mki282ln	1	73	7	2	1	1	22	1	0	0	0	0	0	0	1	1	0	0	0	0	0	0	1	1	1	101	9
01272021.Dialys	49		nijd0rme8ji4nefl58mki282ln	1	73	7	2	1	1	23	0	0	0	0	0	0	0	1	0	0	0	1	1	0	0	0	1	1	100	9
01272021.Dialys	49		nijd0rme8ji4nefl58mki282ln	1	73	7	2	1	1	24	0	0	0	0	0	0	0	1	0	0	0	1	1	0	0	0	8	100	1	5.7
01272021.Dialys	50		nijd0rme8ji4nefl58mki282ln	1	39	4	3	2	2	1	1	0	0	0	0	1	0	0	0	0	0	1	0	0	1	0	1	0	100	4.6
01272021.Dialys	50		nijd0rme8ji4nefl58mki282ln	1	39	4	3	2	2	2	0	0	0	0	0	0	0	1	1	0	0	0	1	0	0	0	1	1	100	5.6
01272021.Dialys	50		nijd0rme8ji4nefl58mki282ln	1	39	4	3	2	2	3	0	1	0	0	0	1	0	0	0	0	1	0	0	0	0	0	7	101	1	5.2
01272021.Dialys	50		nijd0rme8ji4nefl58mki282ln	1	39	4	3	2	2	4	0	0	1	0	0	1	0	0	0	1	0	0	0	0	0	0	1	0	100	2.1
01272021.Dialys	50		nijd0rme8ji4nefl58mki282ln	1	39	4	3	2	2	5	0	1	0	0	1	0	0	0	0	0	0	1	0	1	0	0	4	0	1	9
01272021.Dialys	50		nijd0rme8ji4nefl58mki282ln	1	39	4	3	2	2	6	1	0	0	0	0	0	1	0	0	0	1	0	0	1	0	0	1	0	101	9
01272021.Dialys	50		nijd0rme8ji4nefl58mki282ln	1	39	4	3	2	2	7	0	0	1	0	0	0	0	1	0	1	0	0	0	1	0	0	2	1	100	3.6
01272021.Dialys	50		nijd0rme8ji4nefl58mki282ln	1	39	4	3	2	2	8	0	0	1	0	0	0	1	0	0	0	0	1	0	0	0	1	7	100	0	4.3
01272021.Dialys	50		nijd0rme8ji4nefl58mki282ln	1	39	4	3	2	2	9	1	0	0	0	0	0	0	0	0	0	0	0	0	0	1	0	1	0	100	9
01272021.Dialys	50		nijd0rme8ji4nefl58mki282ln	1	39	4	3	2	2	10	0	0	0	0	0	1	0	0	0	0	0	1	0	1	0	0	2	1	101	3.2
01272021.Dialys	50		nijd0rme8ji4nefl58mki282ln	1	39	4	3	2	2	11	0	0	0	1	1	0	0	0	0	1	0	0	0	0	0	0	2	1	101	9
01272021.Dialys	50		nijd0rme8ji4nefl58mki282ln	1	39	4	3	2	2	12	0	0	0	1	0	0	0	0	1	0	0	0	0	0	0	1	1	1	100	1.4
01272021.Dialys	50		nijd0rme8ji4nefl58mki282ln	1	39	4	3	2	2	13	0	0	0	0	1	0	0	0	0	0	1	0	0	0	1	0	2	1	101	2.2
01272021.Dialys	50		nijd0rme8ji4nefl58mki282ln	1	39	4	3	2	2	14	0	0	1	0	0	0	1	0	1	0	0	0	0	0	1	0	1	0	101	9
01272021.Dialys	50		nijd0rme8ji4nefl58mki282ln	1	39	4	3	2	2	15	0	0	0	1	0	0	0	1	0	0	0	0	0	1	0	0	1	1	101	2.9
01272021.Dialys	50		nijd0rme8ji4nefl58mki282ln	1	39	4	3	2	2	16	1	0	0	0	0	0	0	1	0	0	1	0	1	0	0	0	1	1	101	8.4
01272021.Dialys	50		nijd0rme8ji4nefl58mki282ln	1	39	4	3	2	2	17	0	1	0	0	0	1	0	0	0	0	1	0	0	0	0	1	2	0	100	3.4
01272021.Dialys	50		nijd0rme8ji4nefl58mki282ln	1	39	4	3	2	2	18	0	0	0	0	1	0	0	0	0	1	0	0	0	0	0	1	1	0	101	1.1
01272021.Dialys	50		nijd0rme8ji4nefl58mki282ln	1	39	4	3	2	2	19	0	0	0	1	0	0	0	0	1	0	0	0	1	0	0	0	1	0	101	3.4
01272021.Dialys	50		nijd0rme8ji4nefl58mki282ln	1	39	4	3	2	2	20	0	0	0	1	0	0	1	0	0	0	0	1	1	0	0	0	2	1	101	2.7
01272021.Dialys	50		nijd0rme8ji4nefl58mki282ln	1	39	4	3	2	2	21	1	0	0	0	0	0	0	1	0	0	0	0	0	0	0	1	2	1	101	3.4
01272021.Dialys	50		nijd0rme8ji4nefl58mki282ln	1	39	4	3	2	2	22	0	0	1	0	1	0	0	0	0	0	0	0	1	0	0	0	5	0	1	9
01272021.Dialys	50		nijd0rme8ji4nefl58mki282ln	1	39	4	3	2	2	23	0	1	0	0	0	0	1	0	0	1	0	0	0	0	1	0	1	1	100	3
01272021.Dialys	50		nijd0rme8ji4nefl58mki282ln	1	39	4	3	2	2	24	0	1	0	0	0	0	1	0	0	1	0	0	0	0	1	0	1	0	100	1.5
01272021.Dialys	51		6bje5rd7vm8882p3icq3gsad5b	1	78	7	1	1	1	1	0	0	1	0	0	0	0	0	0	1	0	0	0	0	1	0	3	0	101	6.6
01272021.Dialys	51		6bje5rd7vm8882p3icq3gsad5b	1	78	7	1	1	1	2	0	0	1	0	0	0	0	1	0	1	0	0	0	1	0	0	6	0	0	5.2
01272021.Dialys	51		6bje5rd7vm8882p3icq3gsad5b	1	78	7	1	1	1	3	0	1	0	0	1	0	0	0	0	0	1	0	0	0	0	0	4	0	1	9
01272021.Dialys	51		6bje5rd7vm8882p3icq3gsad5b	1	78	7	1	1	1	4	0	0	0	1	1	0	0	0	1	0	0	0	0	0	0	1	2	0	100	8.1
01272021.Dialys	51		6bje5rd7vm8882p3icq3gsad5b	1	78	7	1	1	1	5	0	1	0	0	0	0	0	1	0	0	0	0	0	0	0	1	2	0	100	9
01272021.Dialys	51		6bje5rd7vm8882p3icq3gsad5b	1	78	7	1	1	1	6	0	0	0	0	0	0	0	0	0	1	0	0	0	0	0	1	4	0	0	9
01272021.Dialys	51		6bje5rd7vm8882p3icq3gsad5b	1	78	7	1	1	1	7	0	1	0	0	0	0	1	0	1	0	0	0	1	0	0	0	6	0	1	3.9
01272021.Dialys	51		6bje5rd7vm8882p3icq3gsad5b	1	78	7	1	1	1	8	1	0	0	0	0	0	1	0	0	1	0	0	0	0	0	1	7	100	1	9
01272021.Dialys	51		6bje5rd7vm8882p3icq3gsad5b	1	78	7	1	1	1	9	0	0	1	0	1	0	0	0	0	0	0	1	1	0	0	0	8	101	1	9
01272021.Dialys	51		6bje5rd7vm8882p3icq3gsad5b	1	78	7	1	1	1	10	1	0	0	0	0	0	0	1	1	0	0	0	0	0	1	0	1	1	101	9
01272021.Dialys	51		6bje5rd7vm8882p3icq3gsad5b	1	78	7	1	1	1	11	1	0	0	0	0	0	0	1	1	0	0	0	0	0	0	0	3	1	101	6.9
01272021.Dialys	51		6bje5rd7vm8882p3icq3gsad5b	1	78	7	1	1	1	12	0	0	0	1	0	0	1	0	0	0	1	0	0	1	0	0	4	0	1	9
01272021.Dialys	51		6bje5rd7vm8882p3icq3gsad5b	1	78	7	1	1	1	13	0	0	0	1	0	1	0	0	0	0	0	1	0	0	0	1	6	0	1	9
01272021.Dialys	51		6bje5rd7vm8882p3icq3gsad5b	1	78	7	1	1	1	14	0	0	0	1	0	0	1	0	0	0	0	1	0	0	1	0	1	0	100	6.1
01272021.Dialys	51		6bje5rd7vm8882p3icq3gsad5b	1	78	7	1	1	1	15	0	1	0	0	0	0	0	0	0	0	0	1	0	1	0	0	1	1	101	6.4
01272021.Dialys	51		6bje5rd7vm8882p3icq3gsad5b	1	78	7	1	1	1	16	0	0	0	0	0	1	0	0	1	0	0	0	0	0	0	0	3	0	101	9
01272021.Dialys	51		6bje5rd7vm8882p3icq3gsad5b	1	78	7	1	1	1	17	0	0	0	0	0	1	0	0	0	0	1	0	0	1	0	0	5	1	0	9
01272021.Dialys	51		6bje5rd7vm8882p3icq3gsad5b	1	78	7	1	1	1	18	0	0	0	0	0	1	0	0	0	0	1	0	0	0	1	0	2	0	100	9
01272021.Dialys	51		6bje5rd7vm8882p3icq3gsad5b	1	78	7	1	1	1	19	1	0	0	0	1	0	0	0	0	0	0	1	0	0	0	0	4	1	1	9
01272021.Dialys	51		6bje5rd7vm8882p3icq3gsad5b	1	78	7	1	1	1	20	0	1	0	0	1	0	0	0	0	0	0	0	0	0	1	0	4	0	1	9
01272021.Dialys	51		6bje5rd7vm8882p3icq3gsad5b	1	78	7	1	1	1	21	1	0	0	0	0	0	1	0	0	0	0	0	1	0	0	0	3	0	101	7.8
01272021.Dialys	51		6bje5rd7vm8882p3icq3gsad5b	1	78	7	1	1	1	22	0	0	0	1	0	0	0	1	0	1	0	0	1	0	0	0	3	1	100	9
01272021.Dialys	51		6bje5rd7vm8882p3icq3gsad5b	1	78	7	1	1	1	23	0	0	1	0	0	1	0	0	0	0	0	0	0	1	0	0	4	1	1	9
01272021.Dialys	51		6bje5rd7vm8882p3icq3gsad5b	1	78	7	1	1	1	24	0	0	1	0	0	1	0	0	0	0	0	0	0	1	0	0	5	1	1	9
01272021.Dialys	52		6bje5rd7vm8882p3icq3gsad5b	1	30	3	3	1	1	1	0	0	0	0	1	0	0	0	0	0	0	1	0	0	0	1	5	1	1	9	Being a dialysis patient has a negative affect in my life, it is difficult to be a dialysis patient in my age, not having a normal life ,my own family and children. However my family support me most of the time, both economically and morally. The financial situation is average. The state health system covers most of my dialysis cost but only few other medical expenses.
01272021.Dialys	52		6bje5rd7vm8882p3icq3gsad5b	1	30	3	3	1	1	2	0	0	1	0	0	1	0	0	0	0	1	0	0	1	0	0	1	0	100	9	Being a dialysis patient has a negative affect in my life, it is difficult to be a dialysis patient in my age, not having a normal life ,my own family and children. However my family support me most of the time, both economically and morally. The financial situation is average. The state health system covers most of my dialysis cost but only few other medical expenses.
01272021.Dialys	52		6bje5rd7vm8882p3icq3gsad5b	1	30	3	3	1	1	3	1	0	0	0	1	0	0	0	0	1	0	0	0	0	0	0	2	0	100	9	Being a dialysis patient has a negative affect in my life, it is difficult to be a dialysis patient in my age, not having a normal life ,my own family and children. However my family support me most of the time, both economically and morally. The financial situation is average. The state health system covers most of my dialysis cost but only few other medical expenses.
01272021.Dialys	52		6bje5rd7vm8882p3icq3gsad5b	1	30	3	3	1	1	4	0	0	0	0	0	1	0	0	0	0	0	0	0	0	0	1	5	0	1	9	Being a dialysis patient has a negative affect in my life, it is difficult to be a dialysis patient in my age, not having a normal life ,my own family and children. However my family support me most of the time, both economically and morally. The financial situation is average. The state health system covers most of my dialysis cost but only few other medical expenses.
01272021.Dialys	52		6bje5rd7vm8882p3icq3gsad5b	1	30	3	3	1	1	5	0	0	1	0	0	0	0	1	0	1	0	0	0	0	1	0	1	1	101	6.7	Being a dialysis patient has a negative affect in my life, it is difficult to be a dialysis patient in my age, not having a normal life ,my own family and children. However my family support me most of the time, both economically and morally. The financial situation is average. The state health system covers most of my dialysis cost but only few other medical expenses.
01272021.Dialys	52		6bje5rd7vm8882p3icq3gsad5b	1	30	3	3	1	1	6	0	1	0	0	0	0	0	0	0	1	0	0	1	0	0	0	4	1	0	9	Being a dialysis patient has a negative affect in my life, it is difficult to be a dialysis patient in my age, not having a normal life ,my own family and children. However my family support me most of the time, both economically and morally. The financial situation is average. The state health system covers most of my dialysis cost but only few other medical expenses.
01272021.Dialys	52		6bje5rd7vm8882p3icq3gsad5b	1	30	3	3	1	1	7	0	0	0	1	0	0	0	0	1	0	0	0	0	1	0	0	6	0	1	9	Being a dialysis patient has a negative affect in my life, it is difficult to be a dialysis patient in my age, not having a normal life ,my own family and children. However my family support me most of the time, both economically and morally. The financial situation is average. The state health system covers most of my dialysis cost but only few other medical expenses.
01272021.Dialys	52		6bje5rd7vm8882p3icq3gsad5b	1	30	3	3	1	1	8	0	0	0	1	0	0	0	0	0	0	1	0	0	0	1	0	6	0	0	9	Being a dialysis patient has a negative affect in my life, it is difficult to be a dialysis patient in my age, not having a normal life ,my own family and children. However my family support me most of the time, both economically and morally. The financial situation is average. The state health system covers most of my dialysis cost but only few other medical expenses.
01272021.Dialys	52		6bje5rd7vm8882p3icq3gsad5b	1	30	3	3	1	1	9	0	1	0	0	0	1	0	0	1	0	0	0	0	0	1	0	1	1	101	3.8	Being a dialysis patient has a negative affect in my life, it is difficult to be a dialysis patient in my age, not having a normal life ,my own family and children. However my family support me most of the time, both economically and morally. The financial situation is average. The state health system covers most of my dialysis cost but only few other medical expenses.
01272021.Dialys	52		6bje5rd7vm8882p3icq3gsad5b	1	30	3	3	1	1	10	0	0	1	0	1	0	0	0	0	0	0	1	1	0	0	0	4	0	0	9	Being a dialysis patient has a negative affect in my life, it is difficult to be a dialysis patient in my age, not having a normal life ,my own family and children. However my family support me most of the time, both economically and morally. The financial situation is average. The state health system covers most of my dialysis cost but only few other medical expenses.
01272021.Dialys	52		6bje5rd7vm8882p3icq3gsad5b	1	30	3	3	1	1	11	0	0	1	0	0	0	1	0	1	0	0	0	1	0	0	0	2	1	100	9	Being a dialysis patient has a negative affect in my life, it is difficult to be a dialysis patient in my age, not having a normal life ,my own family and children. However my family support me most of the time, both economically and morally. The financial situation is average. The state health system covers most of my dialysis cost but only few other medical expenses.
01272021.Dialys	52		6bje5rd7vm8882p3icq3gsad5b	1	30	3	3	1	1	12	0	0	0	0	1	0	0	0	1	0	0	0	0	0	0	1	8	100	0	4.5	Being a dialysis patient has a negative affect in my life, it is difficult to be a dialysis patient in my age, not having a normal life ,my own family and children. However my family support me most of the time, both economically and morally. The financial situation is average. The state health system covers most of my dialysis cost but only few other medical expenses.
01272021.Dialys	52		6bje5rd7vm8882p3icq3gsad5b	1	30	3	3	1	1	13	1	0	0	0	0	0	0	0	0	0	0	1	0	0	0	1	4	0	1	9	Being a dialysis patient has a negative affect in my life, it is difficult to be a dialysis patient in my age, not having a normal life ,my own family and children. However my family support me most of the time, both economically and morally. The financial situation is average. The state health system covers most of my dialysis cost but only few other medical expenses.
01272021.Dialys	52		6bje5rd7vm8882p3icq3gsad5b	1	30	3	3	1	1	14	0	1	0	0	0	1	0	0	0	0	0	0	0	0	1	0	1	0	101	4.7	Being a dialysis patient has a negative affect in my life, it is difficult to be a dialysis patient in my age, not having a normal life ,my own family and children. However my family support me most of the time, both economically and morally. The financial situation is average. The state health system covers most of my dialysis cost but only few other medical expenses.
01272021.Dialys	52		6bje5rd7vm8882p3icq3gsad5b	1	30	3	3	1	1	15	0	1	0	0	0	0	0	1	0	0	1	0	1	0	0	0	2	0	100	9	Being a dialysis patient has a negative affect in my life, it is difficult to be a dialysis patient in my age, not having a normal life ,my own family and children. However my family support me most of the time, both economically and morally. The financial situation is average. The state health system covers most of my dialysis cost but only few other medical expenses.
01272021.Dialys	52		6bje5rd7vm8882p3icq3gsad5b	1	30	3	3	1	1	16	1	0	0	0	0	0	0	1	1	0	0	0	0	0	0	0	4	0	0	9	Being a dialysis patient has a negative affect in my life, it is difficult to be a dialysis patient in my age, not having a normal life ,my own family and children. However my family support me most of the time, both economically and morally. The financial situation is average. The state health system covers most of my dialysis cost but only few other medical expenses.
01272021.Dialys	52		6bje5rd7vm8882p3icq3gsad5b	1	30	3	3	1	1	17	0	0	1	0	0	0	1	0	0	0	1	0	0	0	0	1	3	0	101	9	Being a dialysis patient has a negative affect in my life, it is difficult to be a dialysis patient in my age, not having a normal life ,my own family and children. However my family support me most of the time, both economically and morally. The financial situation is average. The state health system covers most of my dialysis cost but only few other medical expenses.
01272021.Dialys	52		6bje5rd7vm8882p3icq3gsad5b	1	30	3	3	1	1	18	0	0	0	1	0	0	1	0	0	0	0	1	0	0	0	0	6	1	0	9	Being a dialysis patient has a negative affect in my life, it is difficult to be a dialysis patient in my age, not having a normal life ,my own family and children. However my family support me most of the time, both economically and morally. The financial situation is average. The state health system covers most of my dialysis cost but only few other medical expenses.
01272021.Dialys	52		6bje5rd7vm8882p3icq3gsad5b	1	30	3	3	1	1	19	0	0	0	0	0	0	0	1	0	0	1	0	0	0	0	0	3	1	101	9	Being a dialysis patient has a negative affect in my life, it is difficult to be a dialysis patient in my age, not having a normal life ,my own family and children. However my family support me most of the time, both economically and morally. The financial situation is average. The state health system covers most of my dialysis cost but only few other medical expenses.
01272021.Dialys	52		6bje5rd7vm8882p3icq3gsad5b	1	30	3	3	1	1	20	1	0	0	0	0	0	0	1	0	0	0	1	0	0	1	0	2	1	101	3.1	Being a dialysis patient has a negative affect in my life, it is difficult to be a dialysis patient in my age, not having a normal life ,my own family and children. However my family support me most of the time, both economically and morally. The financial situation is average. The state health system covers most of my dialysis cost but only few other medical expenses.
01272021.Dialys	52		6bje5rd7vm8882p3icq3gsad5b	1	30	3	3	1	1	21	0	1	0	0	0	0	1	0	0	0	0	0	0	1	0	0	1	1	100	9	Being a dialysis patient has a negative affect in my life, it is difficult to be a dialysis patient in my age, not having a normal life ,my own family and children. However my family support me most of the time, both economically and morally. The financial situation is average. The state health system covers most of my dialysis cost but only few other medical expenses.
01272021.Dialys	52		6bje5rd7vm8882p3icq3gsad5b	1	30	3	3	1	1	22	0	0	0	1	0	1	0	0	0	1	0	0	1	0	0	0	5	0	1	9	Being a dialysis patient has a negative affect in my life, it is difficult to be a dialysis patient in my age, not having a normal life ,my own family and children. However my family support me most of the time, both economically and morally. The financial situation is average. The state health system covers most of my dialysis cost but only few other medical expenses.
01272021.Dialys	52		6bje5rd7vm8882p3icq3gsad5b	1	30	3	3	1	1	23	0	0	0	1	1	0	0	0	0	0	0	0	0	1	0	0	3	0	100	9	Being a dialysis patient has a negative affect in my life, it is difficult to be a dialysis patient in my age, not having a normal life ,my own family and children. However my family support me most of the time, both economically and morally. The financial situation is average. The state health system covers most of my dialysis cost but only few other medical expenses.
01272021.Dialys	52		6bje5rd7vm8882p3icq3gsad5b	1	30	3	3	1	1	24	0	0	0	1	1	0	0	0	0	0	0	0	0	1	0	0	4	0	0	9	Being a dialysis patient has a negative affect in my life, it is difficult to be a dialysis patient in my age, not having a normal life ,my own family and children. However my family support me most of the time, both economically and morally. The financial situation is average. The state health system covers most of my dialysis cost but only few other medical expenses.
01272021.Dialys	53		6bje5rd7vm8882p3icq3gsad5b	1	64	7	2	1	1	1	1	0	0	0	0	1	0	0	0	1	0	0	0	0	1	0	6	0	0	9
01272021.Dialys	53		6bje5rd7vm8882p3icq3gsad5b	1	64	7	2	1	1	2	0	0	0	1	0	0	0	1	0	1	0	0	0	1	0	0	4	1	1	9
01272021.Dialys	53		6bje5rd7vm8882p3icq3gsad5b	1	64	7	2	1	1	3	0	0	0	1	1	0	0	0	0	0	1	0	0	0	0	0	6	0	1	6.2
01272021.Dialys	53		6bje5rd7vm8882p3icq3gsad5b	1	64	7	2	1	1	4	0	0	0	1	0	1	0	0	1	0	0	0	1	0	0	0	2	0	101	9
01272021.Dialys	53		6bje5rd7vm8882p3icq3gsad5b	1	64	7	2	1	1	5	0	0	1	0	0	0	0	1	0	1	0	0	0	0	0	1	2	1	100	9
01272021.Dialys	53		6bje5rd7vm8882p3icq3gsad5b	1	64	7	2	1	1	6	0	0	0	0	0	1	0	0	1	0	0	0	1	0	0	0	4	0	0	5.9
01272021.Dialys	53		6bje5rd7vm8882p3icq3gsad5b	1	64	7	2	1	1	7	0	0	0	1	0	0	0	0	0	0	0	1	0	0	1	0	4	0	0	9
01272021.Dialys	53		6bje5rd7vm8882p3icq3gsad5b	1	64	7	2	1	1	8	0	1	0	0	0	1	0	0	0	0	1	0	0	0	0	0	3	1	100	5
01272021.Dialys	53		6bje5rd7vm8882p3icq3gsad5b	1	64	7	2	1	1	9	1	0	0	0	0	0	0	0	0	0	0	1	0	0	0	1	2	0	101	9
01272021.Dialys	53		6bje5rd7vm8882p3icq3gsad5b	1	64	7	2	1	1	10	1	0	0	0	1	0	0	0	0	0	0	1	0	1	0	0	1	1	101	4.1
01272021.Dialys	53		6bje5rd7vm8882p3icq3gsad5b	1	64	7	2	1	1	11	0	0	0	0	1	0	0	0	0	0	1	0	0	0	0	1	2	0	100	5.6
01272021.Dialys	53		6bje5rd7vm8882p3icq3gsad5b	1	64	7	2	1	1	12	0	0	0	1	0	0	1	0	0	0	0	0	0	0	0	1	2	0	101	3.9
01272021.Dialys	53		6bje5rd7vm8882p3icq3gsad5b	1	64	7	2	1	1	13	1	0	0	0	0	0	0	1	1	0	0	0	0	0	0	0	2	0	101	4
01272021.Dialys	53		6bje5rd7vm8882p3icq3gsad5b	1	64	7	2	1	1	14	0	0	1	0	0	0	0	0	0	0	1	0	0	1	0	0	4	1	1	4
01272021.Dialys	53		6bje5rd7vm8882p3icq3gsad5b	1	64	7	2	1	1	15	0	1	0	0	1	0	0	0	0	1	0	0	1	0	0	0	3	0	101	9
01272021.Dialys	53		6bje5rd7vm8882p3icq3gsad5b	1	64	7	2	1	1	16	0	0	0	0	0	0	1	0	0	0	0	0	1	0	0	0	4	0	0	9
01272021.Dialys	53		6bje5rd7vm8882p3icq3gsad5b	1	64	7	2	1	1	17	0	0	0	0	1	0	0	0	1	0	0	0	0	1	0	0	4	0	1	9
01272021.Dialys	53		6bje5rd7vm8882p3icq3gsad5b	1	64	7	2	1	1	18	0	0	1	0	0	1	0	0	0	0	0	1	0	0	1	0	5	1	1	9
01272021.Dialys	53		6bje5rd7vm8882p3icq3gsad5b	1	64	7	2	1	1	19	0	0	1	0	0	0	1	0	0	0	0	1	0	0	0	0	2	1	100	9
01272021.Dialys	53		6bje5rd7vm8882p3icq3gsad5b	1	64	7	2	1	1	20	0	1	0	0	0	0	0	1	1	0	0	0	0	0	1	0	2	1	101	9
01272021.Dialys	53		6bje5rd7vm8882p3icq3gsad5b	1	64	7	2	1	1	21	1	0	0	0	0	0	0	1	0	0	1	0	1	0	0	0	5	1	0	3.9
01272021.Dialys	53		6bje5rd7vm8882p3icq3gsad5b	1	64	7	2	1	1	22	0	0	1	0	0	0	1	0	0	0	0	0	0	0	0	1	3	0	100	5.1
01272021.Dialys	53		6bje5rd7vm8882p3icq3gsad5b	1	64	7	2	1	1	23	0	1	0	0	0	0	0	0	0	0	0	0	0	0	1	0	3	0	100	3.3
01272021.Dialys	53		6bje5rd7vm8882p3icq3gsad5b	1	64	7	2	1	1	24	0	1	0	0	0	0	0	0	0	0	0	0	0	0	1	0	2	1	100	7.3
01272021.Dialys	53		6bje5rd7vm8882p3icq3gsad5b	1	64	7	2	1	1	25	0	1	0	0	0	0	0	0	0	0	0	0	0	0	1	0	3	1	101	9
01272021.Dialys	54			1	63	6	3	2	2	1	0	0	1	0	0	0	1	0	0	1	0	0	0	0	0	0	1	1	100	1.6	Live as a dialysis patient is very difficult, I cannot afford live economically.
01272021.Dialys	54			1	63	6	3	2	2	2	1	0	0	0	0	1	0	0	0	1	0	0	0	0	1	0	1	0	101	9	Live as a dialysis patient is very difficult, I cannot afford live economically.
01272021.Dialys	54			1	63	6	3	2	2	3	0	0	0	0	0	0	0	1	1	0	0	0	1	0	0	0	1	0	100	9	Live as a dialysis patient is very difficult, I cannot afford live economically.
01272021.Dialys	54			1	63	6	3	2	2	4	0	0	1	0	0	1	0	0	0	0	1	0	0	1	0	0	3	0	100	4.4	Live as a dialysis patient is very difficult, I cannot afford live economically.
01272021.Dialys	54			1	63	6	3	2	2	5	0	0	0	1	0	0	0	0	1	0	0	0	0	0	0	1	1	0	100	9	Live as a dialysis patient is very difficult, I cannot afford live economically.
01272021.Dialys	54			1	63	6	3	2	2	6	0	0	0	1	0	0	0	1	0	0	0	0	0	0	1	0	6	1	1	9	Live as a dialysis patient is very difficult, I cannot afford live economically.
01272021.Dialys	54			1	63	6	3	2	2	7	0	0	0	1	0	1	0	0	0	0	0	1	1	0	0	0	9	100	0	3.4	Live as a dialysis patient is very difficult, I cannot afford live economically.
01272021.Dialys	54			1	63	6	3	2	2	8	1	0	0	0	0	0	0	1	0	1	0	0	1	0	0	0	1	1	100	4.7	Live as a dialysis patient is very difficult, I cannot afford live economically.
01272021.Dialys	54			1	63	6	3	2	2	9	0	0	0	0	0	0	1	0	0	0	0	1	0	0	1	0	1	1	100	9	Live as a dialysis patient is very difficult, I cannot afford live economically.
01272021.Dialys	54			1	63	6	3	2	2	10	0	0	0	0	1	0	0	0	0	0	1	0	0	0	0	1	1	1	100	3.8	Live as a dialysis patient is very difficult, I cannot afford live economically.
01272021.Dialys	54			1	63	6	3	2	2	11	0	1	0	0	1	0	0	0	0	0	0	0	1	0	0	0	1	0	100	9	Live as a dialysis patient is very difficult, I cannot afford live economically.
01272021.Dialys	54			1	63	6	3	2	2	12	0	0	1	0	1	0	0	0	0	0	0	1	0	0	1	0	1	0	101	9	Live as a dialysis patient is very difficult, I cannot afford live economically.
01272021.Dialys	54			1	63	6	3	2	2	13	1	0	0	0	0	0	0	0	0	0	0	0	0	1	0	0	1	0	101	9	Live as a dialysis patient is very difficult, I cannot afford live economically.
01272021.Dialys	54			1	63	6	3	2	2	14	0	1	0	0	0	0	0	1	0	0	1	0	0	0	1	0	1	1	100	1.4	Live as a dialysis patient is very difficult, I cannot afford live economically.
01272021.Dialys	54			1	63	6	3	2	2	15	0	0	0	1	1	0	0	0	0	0	1	0	0	0	0	0	1	1	101	1.2	Live as a dialysis patient is very difficult, I cannot afford live economically.
01272021.Dialys	54			1	63	6	3	2	2	16	0	1	0	0	0	1	0	0	0	0	0	1	0	0	0	1	1	1	100	2.8	Live as a dialysis patient is very difficult, I cannot afford live economically.
01272021.Dialys	54			1	63	6	3	2	2	17	1	0	0	0	0	0	1	0	0	0	0	1	0	1	0	0	1	0	101	3	Live as a dialysis patient is very difficult, I cannot afford live economically.
01272021.Dialys	54			1	63	6	3	2	2	18	0	0	1	0	0	0	1	0	0	1	0	0	0	0	0	1	1	1	101	9	Live as a dialysis patient is very difficult, I cannot afford live economically.
01272021.Dialys	54			1	63	6	3	2	2	19	1	0	0	0	0	0	0	1	0	0	0	0	0	0	0	1	1	0	101	9	Live as a dialysis patient is very difficult, I cannot afford live economically.
01272021.Dialys	54			1	63	6	3	2	2	20	0	1	0	0	0	0	1	0	0	0	1	0	0	0	0	0	1	0	101	9	Live as a dialysis patient is very difficult, I cannot afford live economically.
01272021.Dialys	54			1	63	6	3	2	2	21	0	0	0	1	0	0	0	0	1	0	0	0	1	0	0	0	1	1	100	9	Live as a dialysis patient is very difficult, I cannot afford live economically.
01272021.Dialys	54			1	63	6	3	2	2	22	0	1	0	0	0	1	0	0	1	0	0	0	0	1	0	0	3	0	101	2.6	Live as a dialysis patient is very difficult, I cannot afford live economically.
01272021.Dialys	54			1	63	6	3	2	2	23	0	0	1	0	0	0	0	0	1	0	0	0	0	0	0	0	1	0	100	9	Live as a dialysis patient is very difficult, I cannot afford live economically.
01272021.Dialys	54			1	63	6	3	2	2	24	0	0	1	0	0	0	0	0	1	0	0	0	0	0	0	0	3	1	100	4.2	Live as a dialysis patient is very difficult, I cannot afford live economically.
01272021.Dialys	55		6h3vcmd3b3i2f76dvhd53lu05p	1	42	4	2	2	3	1	0	1	0	0	0	0	0	0	0	1	0	0	0	0	1	0	2	0	101	3.1	As a dialysis patient, economically I can afford life because I worked very hard in my life. If I had only the pension offered by the state, I could not have a comfortable life as the pension is not sufficient to live.
01272021.Dialys	55		6h3vcmd3b3i2f76dvhd53lu05p	1	42	4	2	2	3	2	0	0	0	0	0	0	0	1	0	0	0	1	1	0	0	0	1	1	100	1.5	As a dialysis patient, economically I can afford life because I worked very hard in my life. If I had only the pension offered by the state, I could not have a comfortable life as the pension is not sufficient to live.
01272021.Dialys	55		6h3vcmd3b3i2f76dvhd53lu05p	1	42	4	2	2	3	3	0	1	0	0	0	1	0	0	0	0	1	0	0	0	0	0	3	1	100	2.6	As a dialysis patient, economically I can afford life because I worked very hard in my life. If I had only the pension offered by the state, I could not have a comfortable life as the pension is not sufficient to live.
01272021.Dialys	55		6h3vcmd3b3i2f76dvhd53lu05p	1	42	4	2	2	3	4	0	0	0	0	0	0	1	0	0	1	0	0	0	0	0	1	1	1	100	1.7	As a dialysis patient, economically I can afford life because I worked very hard in my life. If I had only the pension offered by the state, I could not have a comfortable life as the pension is not sufficient to live.
01272021.Dialys	55		6h3vcmd3b3i2f76dvhd53lu05p	1	42	4	2	2	3	5	0	0	0	1	0	0	0	1	0	0	0	0	0	1	0	0	4	0	0	3.6	As a dialysis patient, economically I can afford life because I worked very hard in my life. If I had only the pension offered by the state, I could not have a comfortable life as the pension is not sufficient to live.
01272021.Dialys	55		6h3vcmd3b3i2f76dvhd53lu05p	1	42	4	2	2	3	6	0	0	1	0	0	0	0	0	0	1	0	0	0	0	1	0	4	0	1	4.3	As a dialysis patient, economically I can afford life because I worked very hard in my life. If I had only the pension offered by the state, I could not have a comfortable life as the pension is not sufficient to live.
01272021.Dialys	55		6h3vcmd3b3i2f76dvhd53lu05p	1	42	4	2	2	3	7	0	0	1	0	0	1	0	0	0	0	1	0	1	0	0	0	3	1	101	3.2	As a dialysis patient, economically I can afford life because I worked very hard in my life. If I had only the pension offered by the state, I could not have a comfortable life as the pension is not sufficient to live.
01272021.Dialys	55		6h3vcmd3b3i2f76dvhd53lu05p	1	42	4	2	2	3	8	0	0	1	0	0	1	0	0	0	0	0	0	0	0	1	0	3	0	101	4.3	As a dialysis patient, economically I can afford life because I worked very hard in my life. If I had only the pension offered by the state, I could not have a comfortable life as the pension is not sufficient to live.
01272021.Dialys	55		6h3vcmd3b3i2f76dvhd53lu05p	1	42	4	2	2	3	9	0	1	0	0	1	0	0	0	1	0	0	0	0	1	0	0	2	1	101	3.3	As a dialysis patient, economically I can afford life because I worked very hard in my life. If I had only the pension offered by the state, I could not have a comfortable life as the pension is not sufficient to live.
01272021.Dialys	55		6h3vcmd3b3i2f76dvhd53lu05p	1	42	4	2	2	3	10	0	1	0	0	0	0	1	0	0	0	0	0	0	0	0	1	1	1	101	9	As a dialysis patient, economically I can afford life because I worked very hard in my life. If I had only the pension offered by the state, I could not have a comfortable life as the pension is not sufficient to live.
01272021.Dialys	55		6h3vcmd3b3i2f76dvhd53lu05p	1	42	4	2	2	3	11	0	0	1	0	1	0	0	0	0	1	0	0	0	1	0	0	1	0	101	1.1	As a dialysis patient, economically I can afford life because I worked very hard in my life. If I had only the pension offered by the state, I could not have a comfortable life as the pension is not sufficient to live.
01272021.Dialys	55		6h3vcmd3b3i2f76dvhd53lu05p	1	42	4	2	2	3	12	0	0	0	1	0	1	0	0	1	0	0	0	0	0	0	1	1	1	100	9	As a dialysis patient, economically I can afford life because I worked very hard in my life. If I had only the pension offered by the state, I could not have a comfortable life as the pension is not sufficient to live.
01272021.Dialys	55		6h3vcmd3b3i2f76dvhd53lu05p	1	42	4	2	2	3	13	1	0	0	0	1	0	0	0	1	0	0	0	0	0	1	0	1	0	100	1.4	As a dialysis patient, economically I can afford life because I worked very hard in my life. If I had only the pension offered by the state, I could not have a comfortable life as the pension is not sufficient to live.
01272021.Dialys	55		6h3vcmd3b3i2f76dvhd53lu05p	1	42	4	2	2	3	14	0	0	0	1	0	0	1	0	0	0	0	1	0	1	0	0	1	1	101	2.9	As a dialysis patient, economically I can afford life because I worked very hard in my life. If I had only the pension offered by the state, I could not have a comfortable life as the pension is not sufficient to live.
01272021.Dialys	55		6h3vcmd3b3i2f76dvhd53lu05p	1	42	4	2	2	3	15	0	0	1	0	0	0	1	0	1	0	0	0	0	0	0	0	3	1	101	9	As a dialysis patient, economically I can afford life because I worked very hard in my life. If I had only the pension offered by the state, I could not have a comfortable life as the pension is not sufficient to live.
01272021.Dialys	55		6h3vcmd3b3i2f76dvhd53lu05p	1	42	4	2	2	3	16	1	0	0	0	0	0	0	0	0	0	1	0	0	0	0	0	3	0	100	3.9	As a dialysis patient, economically I can afford life because I worked very hard in my life. If I had only the pension offered by the state, I could not have a comfortable life as the pension is not sufficient to live.
01272021.Dialys	55		6h3vcmd3b3i2f76dvhd53lu05p	1	42	4	2	2	3	17	0	0	0	0	0	0	0	1	1	0	0	0	0	0	0	1	1	0	101	4.1	As a dialysis patient, economically I can afford life because I worked very hard in my life. If I had only the pension offered by the state, I could not have a comfortable life as the pension is not sufficient to live.
01272021.Dialys	55		6h3vcmd3b3i2f76dvhd53lu05p	1	42	4	2	2	3	18	0	0	0	0	0	0	0	0	0	0	0	1	0	0	1	0	2	0	100	9	As a dialysis patient, economically I can afford life because I worked very hard in my life. If I had only the pension offered by the state, I could not have a comfortable life as the pension is not sufficient to live.
01272021.Dialys	55		6h3vcmd3b3i2f76dvhd53lu05p	1	42	4	2	2	3	19	1	0	0	0	0	0	0	1	0	0	1	0	0	1	0	0	1	0	101	1.7	As a dialysis patient, economically I can afford life because I worked very hard in my life. If I had only the pension offered by the state, I could not have a comfortable life as the pension is not sufficient to live.
01272021.Dialys	55		6h3vcmd3b3i2f76dvhd53lu05p	1	42	4	2	2	3	20	1	0	0	0	1	0	0	0	0	0	0	1	0	0	0	1	6	0	1	5.9	As a dialysis patient, economically I can afford life because I worked very hard in my life. If I had only the pension offered by the state, I could not have a comfortable life as the pension is not sufficient to live.
01272021.Dialys	55		6h3vcmd3b3i2f76dvhd53lu05p	1	42	4	2	2	3	21	0	0	0	1	0	1	0	0	0	1	0	0	0	0	0	0	1	1	101	1.9	As a dialysis patient, economically I can afford life because I worked very hard in my life. If I had only the pension offered by the state, I could not have a comfortable life as the pension is not sufficient to live.
01272021.Dialys	55		6h3vcmd3b3i2f76dvhd53lu05p	1	42	4	2	2	3	22	0	0	0	1	1	0	0	0	0	0	1	0	1	0	0	0	2	0	101	2.7	As a dialysis patient, economically I can afford life because I worked very hard in my life. If I had only the pension offered by the state, I could not have a comfortable life as the pension is not sufficient to live.
01272021.Dialys	55		6h3vcmd3b3i2f76dvhd53lu05p	1	42	4	2	2	3	23	0	1	0	0	0	0	0	1	0	0	0	1	1	0	0	0	1	1	101	9	As a dialysis patient, economically I can afford life because I worked very hard in my life. If I had only the pension offered by the state, I could not have a comfortable life as the pension is not sufficient to live.
01272021.Dialys	55		6h3vcmd3b3i2f76dvhd53lu05p	1	42	4	2	2	3	24	0	1	0	0	0	0	0	1	0	0	0	1	1	0	0	0	1	0	100	9	As a dialysis patient, economically I can afford life because I worked very hard in my life. If I had only the pension offered by the state, I could not have a comfortable life as the pension is not sufficient to live.
01272021.Dialys	56		6h3vcmd3b3i2f76dvhd53lu05p	2	66	6	1	2	2	1	0	0	0	1	1	0	0	0	1	0	0	0	0	0	0	0	4	0	0	2.6	I can afford life because of my family who gives me strength. I dont have great economic problems but the pension offered to me as dialysis patient is insufficient to live
01272021.Dialys	56		6h3vcmd3b3i2f76dvhd53lu05p	2	66	6	1	2	2	2	0	0	0	0	1	0	0	0	0	0	0	0	0	1	0	0	2	0	100	1.4	I can afford life because of my family who gives me strength. I dont have great economic problems but the pension offered to me as dialysis patient is insufficient to live
01272021.Dialys	56		6h3vcmd3b3i2f76dvhd53lu05p	2	66	6	1	2	2	3	0	1	0	0	0	0	1	0	0	0	0	0	0	1	0	0	1	0	100	1.6	I can afford life because of my family who gives me strength. I dont have great economic problems but the pension offered to me as dialysis patient is insufficient to live
01272021.Dialys	56		6h3vcmd3b3i2f76dvhd53lu05p	2	66	6	1	2	2	4	1	0	0	0	0	0	0	1	0	1	0	0	0	1	0	0	1	0	101	9	I can afford life because of my family who gives me strength. I dont have great economic problems but the pension offered to me as dialysis patient is insufficient to live
01272021.Dialys	56		6h3vcmd3b3i2f76dvhd53lu05p	2	66	6	1	2	2	5	0	0	1	0	0	0	1	0	0	1	0	0	1	0	0	0	5	0	1	5.5	I can afford life because of my family who gives me strength. I dont have great economic problems but the pension offered to me as dialysis patient is insufficient to live
01272021.Dialys	56		6h3vcmd3b3i2f76dvhd53lu05p	2	66	6	1	2	2	6	0	1	0	0	0	1	0	0	0	0	0	0	0	0	1	0	1	1	101	9	I can afford life because of my family who gives me strength. I dont have great economic problems but the pension offered to me as dialysis patient is insufficient to live
01272021.Dialys	56		6h3vcmd3b3i2f76dvhd53lu05p	2	66	6	1	2	2	7	1	0	0	0	0	0	1	0	0	0	1	0	0	0	0	0	1	1	100	9	I can afford life because of my family who gives me strength. I dont have great economic problems but the pension offered to me as dialysis patient is insufficient to live
01272021.Dialys	56		6h3vcmd3b3i2f76dvhd53lu05p	2	66	6	1	2	2	8	0	1	0	0	0	0	0	1	0	1	0	0	0	0	0	0	4	0	1	9	I can afford life because of my family who gives me strength. I dont have great economic problems but the pension offered to me as dialysis patient is insufficient to live
01272021.Dialys	56		6h3vcmd3b3i2f76dvhd53lu05p	2	66	6	1	2	2	9	1	0	0	0	0	0	0	0	1	0	0	0	0	0	1	0	1	0	101	1.5	I can afford life because of my family who gives me strength. I dont have great economic problems but the pension offered to me as dialysis patient is insufficient to live
01272021.Dialys	56		6h3vcmd3b3i2f76dvhd53lu05p	2	66	6	1	2	2	10	0	0	0	0	1	0	0	0	1	0	0	0	0	0	0	1	5	1	1	3.5	I can afford life because of my family who gives me strength. I dont have great economic problems but the pension offered to me as dialysis patient is insufficient to live
01272021.Dialys	56		6h3vcmd3b3i2f76dvhd53lu05p	2	66	6	1	2	2	11	0	1	0	0	0	0	1	0	0	0	0	1	0	1	0	0	1	1	101	9	I can afford life because of my family who gives me strength. I dont have great economic problems but the pension offered to me as dialysis patient is insufficient to live
01272021.Dialys	56		6h3vcmd3b3i2f76dvhd53lu05p	2	66	6	1	2	2	12	0	0	0	0	1	0	0	0	0	0	0	1	0	0	0	1	1	1	100	8.7	I can afford life because of my family who gives me strength. I dont have great economic problems but the pension offered to me as dialysis patient is insufficient to live
01272021.Dialys	56		6h3vcmd3b3i2f76dvhd53lu05p	2	66	6	1	2	2	13	0	0	1	0	0	1	0	0	0	0	1	0	0	1	0	0	1	0	101	1.7	I can afford life because of my family who gives me strength. I dont have great economic problems but the pension offered to me as dialysis patient is insufficient to live
01272021.Dialys	56		6h3vcmd3b3i2f76dvhd53lu05p	2	66	6	1	2	2	14	1	0	0	0	0	1	0	0	0	0	0	0	0	0	0	1	4	0	1	5.7	I can afford life because of my family who gives me strength. I dont have great economic problems but the pension offered to me as dialysis patient is insufficient to live
01272021.Dialys	56		6h3vcmd3b3i2f76dvhd53lu05p	2	66	6	1	2	2	15	1	0	0	0	0	1	0	0	0	0	0	1	0	0	0	0	4	1	0	3.1	I can afford life because of my family who gives me strength. I dont have great economic problems but the pension offered to me as dialysis patient is insufficient to live
01272021.Dialys	56		6h3vcmd3b3i2f76dvhd53lu05p	2	66	6	1	2	2	16	0	0	0	1	0	1	0	0	0	1	0	0	0	0	1	0	2	1	101	3.6	I can afford life because of my family who gives me strength. I dont have great economic problems but the pension offered to me as dialysis patient is insufficient to live
01272021.Dialys	56		6h3vcmd3b3i2f76dvhd53lu05p	2	66	6	1	2	2	17	0	0	1	0	1	0	0	0	0	0	1	0	0	0	1	0	3	0	101	9	I can afford life because of my family who gives me strength. I dont have great economic problems but the pension offered to me as dialysis patient is insufficient to live
01272021.Dialys	56		6h3vcmd3b3i2f76dvhd53lu05p	2	66	6	1	2	2	18	0	0	0	1	0	0	1	0	1	0	0	0	1	0	0	0	1	1	100	2.4	I can afford life because of my family who gives me strength. I dont have great economic problems but the pension offered to me as dialysis patient is insufficient to live
01272021.Dialys	56		6h3vcmd3b3i2f76dvhd53lu05p	2	66	6	1	2	2	19	0	0	1	0	0	0	0	1	1	0	0	0	0	0	0	1	1	1	101	9	I can afford life because of my family who gives me strength. I dont have great economic problems but the pension offered to me as dialysis patient is insufficient to live
01272021.Dialys	56		6h3vcmd3b3i2f76dvhd53lu05p	2	66	6	1	2	2	20	0	1	0	0	0	0	0	1	0	0	1	0	1	0	0	0	3	1	100	2.6	I can afford life because of my family who gives me strength. I dont have great economic problems but the pension offered to me as dialysis patient is insufficient to live
01272021.Dialys	56		6h3vcmd3b3i2f76dvhd53lu05p	2	66	6	1	2	2	21	0	0	1	0	0	0	0	1	0	0	0	1	0	0	1	0	1	0	101	9	I can afford life because of my family who gives me strength. I dont have great economic problems but the pension offered to me as dialysis patient is insufficient to live
01272021.Dialys	56		6h3vcmd3b3i2f76dvhd53lu05p	2	66	6	1	2	2	22	0	0	0	1	0	0	0	0	0	1	0	0	0	0	0	1	1	0	100	3.9	I can afford life because of my family who gives me strength. I dont have great economic problems but the pension offered to me as dialysis patient is insufficient to live
01272021.Dialys	56		6h3vcmd3b3i2f76dvhd53lu05p	2	66	6	1	2	2	23	0	0	0	1	0	0	0	0	0	0	0	1	1	0	0	0	1	1	100	1.8	I can afford life because of my family who gives me strength. I dont have great economic problems but the pension offered to me as dialysis patient is insufficient to live
01272021.Dialys	56		6h3vcmd3b3i2f76dvhd53lu05p	2	66	6	1	2	2	24	0	0	0	1	0	0	0	0	0	0	0	1	1	0	0	0	1	0	100	1.2	I can afford life because of my family who gives me strength. I dont have great economic problems but the pension offered to me as dialysis patient is insufficient to live
01272021.Dialys	57		6h3vcmd3b3i2f76dvhd53lu05p	1	46	5	1	2	2	1	1	0	0	0	0	1	0	0	0	0	1	0	0	0	1	0	1	0	100	9	As a dialysis patient i try to get out of my comfort zone, I try to be active during the day, for example I like going for a walk or staying out of home with my friends and family. I would like to find a job so I can feel more active and help my family economicaly too.
01272021.Dialys	57		6h3vcmd3b3i2f76dvhd53lu05p	1	46	5	1	2	2	2	0	1	0	0	1	0	0	0	0	0	0	1	1	0	0	0	1	1	101	0.7	As a dialysis patient i try to get out of my comfort zone, I try to be active during the day, for example I like going for a walk or staying out of home with my friends and family. I would like to find a job so I can feel more active and help my family economicaly too.
01272021.Dialys	57		6h3vcmd3b3i2f76dvhd53lu05p	1	46	5	1	2	2	3	0	0	0	1	0	0	1	0	0	0	1	0	1	0	0	0	1	1	101	1	As a dialysis patient i try to get out of my comfort zone, I try to be active during the day, for example I like going for a walk or staying out of home with my friends and family. I would like to find a job so I can feel more active and help my family economicaly too.
01272021.Dialys	57		6h3vcmd3b3i2f76dvhd53lu05p	1	46	5	1	2	2	4	1	0	0	0	1	0	0	0	0	0	1	0	0	0	0	0	7	100	0	4.8	As a dialysis patient i try to get out of my comfort zone, I try to be active during the day, for example I like going for a walk or staying out of home with my friends and family. I would like to find a job so I can feel more active and help my family economicaly too.
01272021.Dialys	57		6h3vcmd3b3i2f76dvhd53lu05p	1	46	5	1	2	2	5	0	0	1	0	0	0	0	1	0	1	0	0	1	0	0	0	2	1	101	1.7	As a dialysis patient i try to get out of my comfort zone, I try to be active during the day, for example I like going for a walk or staying out of home with my friends and family. I would like to find a job so I can feel more active and help my family economicaly too.
01272021.Dialys	57		6h3vcmd3b3i2f76dvhd53lu05p	1	46	5	1	2	2	6	0	0	0	0	1	0	0	0	0	0	0	1	0	0	0	1	5	0	0	9	As a dialysis patient i try to get out of my comfort zone, I try to be active during the day, for example I like going for a walk or staying out of home with my friends and family. I would like to find a job so I can feel more active and help my family economicaly too.
01272021.Dialys	57		6h3vcmd3b3i2f76dvhd53lu05p	1	46	5	1	2	2	7	0	0	0	0	1	0	0	0	1	0	0	0	0	0	0	1	1	1	100	9	As a dialysis patient i try to get out of my comfort zone, I try to be active during the day, for example I like going for a walk or staying out of home with my friends and family. I would like to find a job so I can feel more active and help my family economicaly too.
01272021.Dialys	57		6h3vcmd3b3i2f76dvhd53lu05p	1	46	5	1	2	2	8	0	0	1	0	0	0	0	0	0	0	1	0	1	0	0	0	1	0	100	3.2	As a dialysis patient i try to get out of my comfort zone, I try to be active during the day, for example I like going for a walk or staying out of home with my friends and family. I would like to find a job so I can feel more active and help my family economicaly too.
01272021.Dialys	57		6h3vcmd3b3i2f76dvhd53lu05p	1	46	5	1	2	2	9	0	1	0	0	0	0	0	1	0	0	1	0	0	1	0	0	2	1	101	7.3	As a dialysis patient i try to get out of my comfort zone, I try to be active during the day, for example I like going for a walk or staying out of home with my friends and family. I would like to find a job so I can feel more active and help my family economicaly too.
01272021.Dialys	57		6h3vcmd3b3i2f76dvhd53lu05p	1	46	5	1	2	2	10	0	1	0	0	0	0	1	0	0	1	0	0	0	0	1	0	1	0	100	9	As a dialysis patient i try to get out of my comfort zone, I try to be active during the day, for example I like going for a walk or staying out of home with my friends and family. I would like to find a job so I can feel more active and help my family economicaly too.
01272021.Dialys	57		6h3vcmd3b3i2f76dvhd53lu05p	1	46	5	1	2	2	11	0	0	0	0	0	0	0	1	0	1	0	0	0	0	0	0	1	1	100	0.8	As a dialysis patient i try to get out of my comfort zone, I try to be active during the day, for example I like going for a walk or staying out of home with my friends and family. I would like to find a job so I can feel more active and help my family economicaly too.
01272021.Dialys	57		6h3vcmd3b3i2f76dvhd53lu05p	1	46	5	1	2	2	12	0	0	0	0	0	0	1	0	0	0	0	0	0	0	0	1	5	1	0	2.2	As a dialysis patient i try to get out of my comfort zone, I try to be active during the day, for example I like going for a walk or staying out of home with my friends and family. I would like to find a job so I can feel more active and help my family economicaly too.
01272021.Dialys	57		6h3vcmd3b3i2f76dvhd53lu05p	1	46	5	1	2	2	13	0	1	0	0	0	1	0	0	0	1	0	0	0	0	0	1	6	1	1	4.4	As a dialysis patient i try to get out of my comfort zone, I try to be active during the day, for example I like going for a walk or staying out of home with my friends and family. I would like to find a job so I can feel more active and help my family economicaly too.
01272021.Dialys	57		6h3vcmd3b3i2f76dvhd53lu05p	1	46	5	1	2	2	14	0	0	0	1	1	0	0	0	0	0	0	0	0	0	1	0	1	1	101	9	As a dialysis patient i try to get out of my comfort zone, I try to be active during the day, for example I like going for a walk or staying out of home with my friends and family. I would like to find a job so I can feel more active and help my family economicaly too.
01272021.Dialys	57		6h3vcmd3b3i2f76dvhd53lu05p	1	46	5	1	2	2	15	0	0	1	0	0	0	1	0	1	0	0	0	0	1	0	0	2	0	100	9	As a dialysis patient i try to get out of my comfort zone, I try to be active during the day, for example I like going for a walk or staying out of home with my friends and family. I would like to find a job so I can feel more active and help my family economicaly too.
01272021.Dialys	57		6h3vcmd3b3i2f76dvhd53lu05p	1	46	5	1	2	2	16	1	0	0	0	0	0	0	1	1	0	0	0	0	0	0	0	6	0	1	6.8	As a dialysis patient i try to get out of my comfort zone, I try to be active during the day, for example I like going for a walk or staying out of home with my friends and family. I would like to find a job so I can feel more active and help my family economicaly too.
01272021.Dialys	57		6h3vcmd3b3i2f76dvhd53lu05p	1	46	5	1	2	2	17	0	0	0	1	0	0	0	0	1	0	0	0	0	0	1	0	1	0	101	3.7	As a dialysis patient i try to get out of my comfort zone, I try to be active during the day, for example I like going for a walk or staying out of home with my friends and family. I would like to find a job so I can feel more active and help my family economicaly too.
01272021.Dialys	57		6h3vcmd3b3i2f76dvhd53lu05p	1	46	5	1	2	2	18	0	1	0	0	0	1	0	0	1	0	0	0	1	0	0	0	2	0	100	3.2	As a dialysis patient i try to get out of my comfort zone, I try to be active during the day, for example I like going for a walk or staying out of home with my friends and family. I would like to find a job so I can feel more active and help my family economicaly too.
01272021.Dialys	57		6h3vcmd3b3i2f76dvhd53lu05p	1	46	5	1	2	2	19	0	0	0	1	0	0	0	0	0	1	0	0	0	1	0	0	1	0	101	2.3	As a dialysis patient i try to get out of my comfort zone, I try to be active during the day, for example I like going for a walk or staying out of home with my friends and family. I would like to find a job so I can feel more active and help my family economicaly too.
01272021.Dialys	57		6h3vcmd3b3i2f76dvhd53lu05p	1	46	5	1	2	2	20	1	0	0	0	0	0	0	0	0	0	0	1	0	0	0	1	2	1	101	2.5	As a dialysis patient i try to get out of my comfort zone, I try to be active during the day, for example I like going for a walk or staying out of home with my friends and family. I would like to find a job so I can feel more active and help my family economicaly too.
01272021.Dialys	57		6h3vcmd3b3i2f76dvhd53lu05p	1	46	5	1	2	2	21	0	0	0	1	0	1	0	0	0	0	0	1	0	0	0	0	1	1	100	3.2	As a dialysis patient i try to get out of my comfort zone, I try to be active during the day, for example I like going for a walk or staying out of home with my friends and family. I would like to find a job so I can feel more active and help my family economicaly too.
01272021.Dialys	57		6h3vcmd3b3i2f76dvhd53lu05p	1	46	5	1	2	2	22	0	0	1	0	0	1	0	0	0	0	0	0	0	0	1	0	2	0	101	2.6	As a dialysis patient i try to get out of my comfort zone, I try to be active during the day, for example I like going for a walk or staying out of home with my friends and family. I would like to find a job so I can feel more active and help my family economicaly too.
01272021.Dialys	57		6h3vcmd3b3i2f76dvhd53lu05p	1	46	5	1	2	2	23	0	0	1	0	0	0	1	0	0	0	0	0	0	1	0	0	4	1	1	3.7	As a dialysis patient i try to get out of my comfort zone, I try to be active during the day, for example I like going for a walk or staying out of home with my friends and family. I would like to find a job so I can feel more active and help my family economicaly too.
01272021.Dialys	57		6h3vcmd3b3i2f76dvhd53lu05p	1	46	5	1	2	2	24	0	0	1	0	0	0	1	0	0	0	0	0	0	1	0	0	7	101	0	3.2	As a dialysis patient i try to get out of my comfort zone, I try to be active during the day, for example I like going for a walk or staying out of home with my friends and family. I would like to find a job so I can feel more active and help my family economicaly too.
01272021.Dialys	58		6h3vcmd3b3i2f76dvhd53lu05p	1	30	3	1	1	1	1	0	1	0	0	1	0	0	0	0	0	1	0	0	0	1	0	1	0	100	0.9	For me is difficult to accept this situation, I have faith and hope because I have planned to do the renal trasplantation. Economicaly I can afford life because I have worked hard and I am still working for a better future. The pension offered by the state is definitely not sufficient, but at least the hospital service is excellent.
01272021.Dialys	58		6h3vcmd3b3i2f76dvhd53lu05p	1	30	3	1	1	1	2	1	0	0	0	0	1	0	0	1	0	0	0	0	0	0	1	1	0	101	1.3	For me is difficult to accept this situation, I have faith and hope because I have planned to do the renal trasplantation. Economicaly I can afford life because I have worked hard and I am still working for a better future. The pension offered by the state is definitely not sufficient, but at least the hospital service is excellent.
01272021.Dialys	58		6h3vcmd3b3i2f76dvhd53lu05p	1	30	3	1	1	1	3	0	0	1	0	0	0	0	1	1	0	0	0	0	0	1	0	4	0	1	5.1	For me is difficult to accept this situation, I have faith and hope because I have planned to do the renal trasplantation. Economicaly I can afford life because I have worked hard and I am still working for a better future. The pension offered by the state is definitely not sufficient, but at least the hospital service is excellent.
01272021.Dialys	58		6h3vcmd3b3i2f76dvhd53lu05p	1	30	3	1	1	1	4	1	0	0	0	1	0	0	0	0	0	0	0	0	0	1	0	1	0	101	1	For me is difficult to accept this situation, I have faith and hope because I have planned to do the renal trasplantation. Economicaly I can afford life because I have worked hard and I am still working for a better future. The pension offered by the state is definitely not sufficient, but at least the hospital service is excellent.
01272021.Dialys	58		6h3vcmd3b3i2f76dvhd53lu05p	1	30	3	1	1	1	5	0	0	0	1	0	0	1	0	1	0	0	0	0	1	0	0	1	0	100	2.5	For me is difficult to accept this situation, I have faith and hope because I have planned to do the renal trasplantation. Economicaly I can afford life because I have worked hard and I am still working for a better future. The pension offered by the state is definitely not sufficient, but at least the hospital service is excellent.
01272021.Dialys	58		6h3vcmd3b3i2f76dvhd53lu05p	1	30	3	1	1	1	6	1	0	0	0	0	0	0	0	0	0	0	1	0	0	0	1	1	0	100	3.7	For me is difficult to accept this situation, I have faith and hope because I have planned to do the renal trasplantation. Economicaly I can afford life because I have worked hard and I am still working for a better future. The pension offered by the state is definitely not sufficient, but at least the hospital service is excellent.
01272021.Dialys	58		6h3vcmd3b3i2f76dvhd53lu05p	1	30	3	1	1	1	7	1	0	0	0	0	0	0	0	0	0	0	1	1	0	0	0	2	1	100	2.5	For me is difficult to accept this situation, I have faith and hope because I have planned to do the renal trasplantation. Economicaly I can afford life because I have worked hard and I am still working for a better future. The pension offered by the state is definitely not sufficient, but at least the hospital service is excellent.
01272021.Dialys	58		6h3vcmd3b3i2f76dvhd53lu05p	1	30	3	1	1	1	8	0	0	0	0	0	0	1	0	1	0	0	0	0	0	1	0	4	0	1	4.9	For me is difficult to accept this situation, I have faith and hope because I have planned to do the renal trasplantation. Economicaly I can afford life because I have worked hard and I am still working for a better future. The pension offered by the state is definitely not sufficient, but at least the hospital service is excellent.
01272021.Dialys	58		6h3vcmd3b3i2f76dvhd53lu05p	1	30	3	1	1	1	9	0	0	0	1	0	1	0	0	0	1	0	0	0	0	1	0	3	0	100	5	For me is difficult to accept this situation, I have faith and hope because I have planned to do the renal trasplantation. Economicaly I can afford life because I have worked hard and I am still working for a better future. The pension offered by the state is definitely not sufficient, but at least the hospital service is excellent.
01272021.Dialys	58		6h3vcmd3b3i2f76dvhd53lu05p	1	30	3	1	1	1	10	0	0	1	0	0	1	0	0	0	0	1	0	0	1	0	0	1	1	100	1	For me is difficult to accept this situation, I have faith and hope because I have planned to do the renal trasplantation. Economicaly I can afford life because I have worked hard and I am still working for a better future. The pension offered by the state is definitely not sufficient, but at least the hospital service is excellent.
01272021.Dialys	58		6h3vcmd3b3i2f76dvhd53lu05p	1	30	3	1	1	1	11	0	0	0	1	0	0	0	0	0	0	0	0	0	1	0	0	1	0	101	1.3	For me is difficult to accept this situation, I have faith and hope because I have planned to do the renal trasplantation. Economicaly I can afford life because I have worked hard and I am still working for a better future. The pension offered by the state is definitely not sufficient, but at least the hospital service is excellent.
01272021.Dialys	58		6h3vcmd3b3i2f76dvhd53lu05p	1	30	3	1	1	1	12	0	0	1	0	0	0	0	0	0	0	0	1	0	0	0	0	1	1	101	1.2	For me is difficult to accept this situation, I have faith and hope because I have planned to do the renal trasplantation. Economicaly I can afford life because I have worked hard and I am still working for a better future. The pension offered by the state is definitely not sufficient, but at least the hospital service is excellent.
01272021.Dialys	58		6h3vcmd3b3i2f76dvhd53lu05p	1	30	3	1	1	1	13	0	1	0	0	0	1	0	0	0	0	0	1	0	1	0	0	1	1	100	0.7	For me is difficult to accept this situation, I have faith and hope because I have planned to do the renal trasplantation. Economicaly I can afford life because I have worked hard and I am still working for a better future. The pension offered by the state is definitely not sufficient, but at least the hospital service is excellent.
01272021.Dialys	58		6h3vcmd3b3i2f76dvhd53lu05p	1	30	3	1	1	1	14	1	0	0	0	0	0	0	1	0	0	1	0	0	0	0	0	1	1	101	1.1	For me is difficult to accept this situation, I have faith and hope because I have planned to do the renal trasplantation. Economicaly I can afford life because I have worked hard and I am still working for a better future. The pension offered by the state is definitely not sufficient, but at least the hospital service is excellent.
01272021.Dialys	58		6h3vcmd3b3i2f76dvhd53lu05p	1	30	3	1	1	1	15	0	0	1	0	0	0	1	0	0	1	0	0	1	0	0	0	7	100	1	4.8	For me is difficult to accept this situation, I have faith and hope because I have planned to do the renal trasplantation. Economicaly I can afford life because I have worked hard and I am still working for a better future. The pension offered by the state is definitely not sufficient, but at least the hospital service is excellent.
01272021.Dialys	58		6h3vcmd3b3i2f76dvhd53lu05p	1	30	3	1	1	1	16	0	0	0	1	1	0	0	0	0	0	0	0	1	0	0	0	1	0	101	2.5	For me is difficult to accept this situation, I have faith and hope because I have planned to do the renal trasplantation. Economicaly I can afford life because I have worked hard and I am still working for a better future. The pension offered by the state is definitely not sufficient, but at least the hospital service is excellent.
01272021.Dialys	58		6h3vcmd3b3i2f76dvhd53lu05p	1	30	3	1	1	1	17	0	0	0	0	0	0	0	1	0	0	1	0	1	0	0	0	1	0	101	1.1	For me is difficult to accept this situation, I have faith and hope because I have planned to do the renal trasplantation. Economicaly I can afford life because I have worked hard and I am still working for a better future. The pension offered by the state is definitely not sufficient, but at least the hospital service is excellent.
01272021.Dialys	58		6h3vcmd3b3i2f76dvhd53lu05p	1	30	3	1	1	1	18	0	1	0	0	0	1	0	0	1	0	0	0	1	0	0	0	1	1	100	9	For me is difficult to accept this situation, I have faith and hope because I have planned to do the renal trasplantation. Economicaly I can afford life because I have worked hard and I am still working for a better future. The pension offered by the state is definitely not sufficient, but at least the hospital service is excellent.
01272021.Dialys	58		6h3vcmd3b3i2f76dvhd53lu05p	1	30	3	1	1	1	19	0	0	0	0	0	0	0	1	0	1	0	0	0	1	0	0	1	1	100	4.2	For me is difficult to accept this situation, I have faith and hope because I have planned to do the renal trasplantation. Economicaly I can afford life because I have worked hard and I am still working for a better future. The pension offered by the state is definitely not sufficient, but at least the hospital service is excellent.
01272021.Dialys	58		6h3vcmd3b3i2f76dvhd53lu05p	1	30	3	1	1	1	20	0	0	0	0	1	0	0	0	0	0	0	1	0	0	0	1	9	101	0	4.1	For me is difficult to accept this situation, I have faith and hope because I have planned to do the renal trasplantation. Economicaly I can afford life because I have worked hard and I am still working for a better future. The pension offered by the state is definitely not sufficient, but at least the hospital service is excellent.
01272021.Dialys	58		6h3vcmd3b3i2f76dvhd53lu05p	1	30	3	1	1	1	21	0	1	0	0	0	0	0	1	0	0	0	0	0	0	0	1	1	0	101	1.7	For me is difficult to accept this situation, I have faith and hope because I have planned to do the renal trasplantation. Economicaly I can afford life because I have worked hard and I am still working for a better future. The pension offered by the state is definitely not sufficient, but at least the hospital service is excellent.
01272021.Dialys	58		6h3vcmd3b3i2f76dvhd53lu05p	1	30	3	1	1	1	22	0	1	0	0	0	0	1	0	0	0	1	0	0	0	0	0	1	0	101	4.7	For me is difficult to accept this situation, I have faith and hope because I have planned to do the renal trasplantation. Economicaly I can afford life because I have worked hard and I am still working for a better future. The pension offered by the state is definitely not sufficient, but at least the hospital service is excellent.
01272021.Dialys	58		6h3vcmd3b3i2f76dvhd53lu05p	1	30	3	1	1	1	23	0	0	1	0	0	0	1	0	0	1	0	0	0	0	0	0	2	1	100	2.6	For me is difficult to accept this situation, I have faith and hope because I have planned to do the renal trasplantation. Economicaly I can afford life because I have worked hard and I am still working for a better future. The pension offered by the state is definitely not sufficient, but at least the hospital service is excellent.
01272021.Dialys	58		6h3vcmd3b3i2f76dvhd53lu05p	1	30	3	1	1	1	24	0	0	1	0	0	0	1	0	0	1	0	0	0	0	0	0	1	1	100	1.8	For me is difficult to accept this situation, I have faith and hope because I have planned to do the renal trasplantation. Economicaly I can afford life because I have worked hard and I am still working for a better future. The pension offered by the state is definitely not sufficient, but at least the hospital service is excellent.
01272021.Dialys	59		6h3vcmd3b3i2f76dvhd53lu05p	2	53	5	2	2	2	1	0	0	0	1	0	0	0	0	0	1	0	0	0	0	0	1	6	0	1	3.7	I have some economic problems as a dialysis patient, fortunately I have the support of my family.
01272021.Dialys	59		6h3vcmd3b3i2f76dvhd53lu05p	2	53	5	2	2	2	2	0	0	0	1	0	1	0	0	0	0	1	0	0	1	0	0	7	100	1	3.7	I have some economic problems as a dialysis patient, fortunately I have the support of my family.
01272021.Dialys	59		6h3vcmd3b3i2f76dvhd53lu05p	2	53	5	2	2	2	3	0	0	0	1	1	0	0	0	1	0	0	0	0	0	1	0	5	0	0	9	I have some economic problems as a dialysis patient, fortunately I have the support of my family.
01272021.Dialys	59		6h3vcmd3b3i2f76dvhd53lu05p	2	53	5	2	2	2	4	0	1	0	0	0	0	0	0	0	0	1	0	0	1	0	0	1	0	101	9	I have some economic problems as a dialysis patient, fortunately I have the support of my family.
01272021.Dialys	59		6h3vcmd3b3i2f76dvhd53lu05p	2	53	5	2	2	2	5	0	0	1	0	0	0	0	0	1	0	0	0	1	0	0	0	1	0	101	9	I have some economic problems as a dialysis patient, fortunately I have the support of my family.
01272021.Dialys	59		6h3vcmd3b3i2f76dvhd53lu05p	2	53	5	2	2	2	6	0	1	0	0	1	0	0	0	0	0	0	0	0	0	0	0	5	1	1	2.1	I have some economic problems as a dialysis patient, fortunately I have the support of my family.
01272021.Dialys	59		6h3vcmd3b3i2f76dvhd53lu05p	2	53	5	2	2	2	7	1	0	0	0	0	0	0	1	0	0	1	0	1	0	0	0	1	0	101	2.9	I have some economic problems as a dialysis patient, fortunately I have the support of my family.
01272021.Dialys	59		6h3vcmd3b3i2f76dvhd53lu05p	2	53	5	2	2	2	8	0	0	1	0	0	1	0	0	1	0	0	0	0	0	0	1	1	1	100	1	I have some economic problems as a dialysis patient, fortunately I have the support of my family.
01272021.Dialys	59		6h3vcmd3b3i2f76dvhd53lu05p	2	53	5	2	2	2	9	0	0	1	0	1	0	0	0	0	1	0	0	1	0	0	0	4	1	1	2.7	I have some economic problems as a dialysis patient, fortunately I have the support of my family.
01272021.Dialys	59		6h3vcmd3b3i2f76dvhd53lu05p	2	53	5	2	2	2	10	1	0	0	0	0	0	0	0	0	1	0	0	0	0	1	0	1	1	100	3.4	I have some economic problems as a dialysis patient, fortunately I have the support of my family.
01272021.Dialys	59		6h3vcmd3b3i2f76dvhd53lu05p	2	53	5	2	2	2	11	0	0	0	0	0	1	0	0	0	0	1	0	0	0	1	0	1	1	100	2.9	I have some economic problems as a dialysis patient, fortunately I have the support of my family.
01272021.Dialys	59		6h3vcmd3b3i2f76dvhd53lu05p	2	53	5	2	2	2	12	0	1	0	0	0	0	1	0	0	0	0	0	0	0	1	0	4	0	0	2.7	I have some economic problems as a dialysis patient, fortunately I have the support of my family.
01272021.Dialys	59		6h3vcmd3b3i2f76dvhd53lu05p	2	53	5	2	2	2	13	0	0	0	1	1	0	0	0	1	0	0	0	0	0	0	0	1	0	101	7.6	I have some economic problems as a dialysis patient, fortunately I have the support of my family.
01272021.Dialys	59		6h3vcmd3b3i2f76dvhd53lu05p	2	53	5	2	2	2	14	1	0	0	0	0	0	1	0	0	1	0	0	0	0	0	0	1	1	101	9	I have some economic problems as a dialysis patient, fortunately I have the support of my family.
01272021.Dialys	59		6h3vcmd3b3i2f76dvhd53lu05p	2	53	5	2	2	2	15	0	0	1	0	0	0	0	1	0	0	0	1	0	0	1	0	1	1	101	1.6	I have some economic problems as a dialysis patient, fortunately I have the support of my family.
01272021.Dialys	59		6h3vcmd3b3i2f76dvhd53lu05p	2	53	5	2	2	2	16	0	0	0	1	0	1	0	0	0	0	0	1	1	0	0	0	7	101	0	3.3	I have some economic problems as a dialysis patient, fortunately I have the support of my family.
01272021.Dialys	59		6h3vcmd3b3i2f76dvhd53lu05p	2	53	5	2	2	2	17	1	0	0	0	0	0	0	1	1	0	0	0	0	0	0	0	1	1	101	9	I have some economic problems as a dialysis patient, fortunately I have the support of my family.
01272021.Dialys	59		6h3vcmd3b3i2f76dvhd53lu05p	2	53	5	2	2	2	18	0	0	1	0	0	0	1	0	0	0	0	1	0	1	0	0	1	1	101	2.9	I have some economic problems as a dialysis patient, fortunately I have the support of my family.
01272021.Dialys	59		6h3vcmd3b3i2f76dvhd53lu05p	2	53	5	2	2	2	19	0	1	0	0	0	0	0	1	0	0	0	1	0	0	0	1	2	1	101	9	I have some economic problems as a dialysis patient, fortunately I have the support of my family.
01272021.Dialys	59		6h3vcmd3b3i2f76dvhd53lu05p	2	53	5	2	2	2	20	0	0	0	0	0	1	0	0	0	0	0	0	0	0	0	1	1	0	100	9	I have some economic problems as a dialysis patient, fortunately I have the support of my family.
01272021.Dialys	59		6h3vcmd3b3i2f76dvhd53lu05p	2	53	5	2	2	2	21	0	0	0	0	0	0	1	0	0	0	1	0	1	0	0	0	3	1	100	2.5	I have some economic problems as a dialysis patient, fortunately I have the support of my family.
01272021.Dialys	59		6h3vcmd3b3i2f76dvhd53lu05p	2	53	5	2	2	2	22	0	1	0	0	0	0	1	0	0	0	0	0	0	1	0	0	5	1	0	9	I have some economic problems as a dialysis patient, fortunately I have the support of my family.
01272021.Dialys	59		6h3vcmd3b3i2f76dvhd53lu05p	2	53	5	2	2	2	23	1	0	0	0	1	0	0	0	0	0	0	1	0	0	0	1	1	1	100	9	I have some economic problems as a dialysis patient, fortunately I have the support of my family.
01272021.Dialys	59		6h3vcmd3b3i2f76dvhd53lu05p	2	53	5	2	2	2	24	1	0	0	0	1	0	0	0	0	0	0	1	0	0	0	1	1	1	100	9	I have some economic problems as a dialysis patient, fortunately I have the support of my family.
01272021.Dialys	60		6h3vcmd3b3i2f76dvhd53lu05p	1	61	6	1	1	3	1	0	0	1	0	0	0	0	1	0	0	0	0	0	0	0	1	5	1	1	4.7	Life is difficult in dialysis, I have some economic problems but I feel grateful because my family strongly supports me
01272021.Dialys	60		6h3vcmd3b3i2f76dvhd53lu05p	1	61	6	1	1	3	2	1	0	0	0	0	0	1	0	1	0	0	0	0	0	0	1	6	1	1	4	Life is difficult in dialysis, I have some economic problems but I feel grateful because my family strongly supports me
01272021.Dialys	60		6h3vcmd3b3i2f76dvhd53lu05p	1	61	6	1	1	3	3	1	0	0	0	1	0	0	0	0	0	0	0	0	1	0	0	1	1	100	1.6	Life is difficult in dialysis, I have some economic problems but I feel grateful because my family strongly supports me
01272021.Dialys	60		6h3vcmd3b3i2f76dvhd53lu05p	1	61	6	1	1	3	4	0	0	0	0	0	0	0	1	0	1	0	0	1	0	0	0	1	0	100	9	Life is difficult in dialysis, I have some economic problems but I feel grateful because my family strongly supports me
01272021.Dialys	60		6h3vcmd3b3i2f76dvhd53lu05p	1	61	6	1	1	3	5	0	0	0	1	0	0	0	0	0	0	0	0	0	0	1	0	7	101	1	2.4	Life is difficult in dialysis, I have some economic problems but I feel grateful because my family strongly supports me
01272021.Dialys	60		6h3vcmd3b3i2f76dvhd53lu05p	1	61	6	1	1	3	6	1	0	0	0	0	0	0	0	0	0	0	1	0	0	0	1	1	1	100	1.4	Life is difficult in dialysis, I have some economic problems but I feel grateful because my family strongly supports me
01272021.Dialys	60		6h3vcmd3b3i2f76dvhd53lu05p	1	61	6	1	1	3	7	0	0	1	0	1	0	0	0	0	1	0	0	0	1	0	0	1	0	100	1.4	Life is difficult in dialysis, I have some economic problems but I feel grateful because my family strongly supports me
01272021.Dialys	60		6h3vcmd3b3i2f76dvhd53lu05p	1	61	6	1	1	3	8	0	0	0	1	1	0	0	0	0	0	1	0	0	0	0	1	1	0	101	9	Life is difficult in dialysis, I have some economic problems but I feel grateful because my family strongly supports me
01272021.Dialys	60		6h3vcmd3b3i2f76dvhd53lu05p	1	61	6	1	1	3	9	0	0	0	1	1	0	0	0	0	0	0	0	1	0	0	0	1	1	101	3.3	Life is difficult in dialysis, I have some economic problems but I feel grateful because my family strongly supports me
01272021.Dialys	60		6h3vcmd3b3i2f76dvhd53lu05p	1	61	6	1	1	3	10	0	0	0	0	0	1	0	0	1	0	0	0	0	1	0	0	1	0	101	3.9	Life is difficult in dialysis, I have some economic problems but I feel grateful because my family strongly supports me
01272021.Dialys	60		6h3vcmd3b3i2f76dvhd53lu05p	1	61	6	1	1	3	11	0	1	0	0	0	0	0	1	1	0	0	0	0	1	0	0	6	1	1	3.1	Life is difficult in dialysis, I have some economic problems but I feel grateful because my family strongly supports me
01272021.Dialys	60		6h3vcmd3b3i2f76dvhd53lu05p	1	61	6	1	1	3	12	0	0	1	0	0	0	1	0	1	0	0	0	1	0	0	0	1	1	100	1.7	Life is difficult in dialysis, I have some economic problems but I feel grateful because my family strongly supports me
01272021.Dialys	60		6h3vcmd3b3i2f76dvhd53lu05p	1	61	6	1	1	3	13	0	1	0	0	0	1	0	0	0	0	1	0	1	0	0	0	7	101	1	9	Life is difficult in dialysis, I have some economic problems but I feel grateful because my family strongly supports me
01272021.Dialys	60		6h3vcmd3b3i2f76dvhd53lu05p	1	61	6	1	1	3	14	0	1	0	0	0	0	0	0	0	0	0	1	0	0	0	0	1	0	100	9	Life is difficult in dialysis, I have some economic problems but I feel grateful because my family strongly supports me
01272021.Dialys	60		6h3vcmd3b3i2f76dvhd53lu05p	1	61	6	1	1	3	15	1	0	0	0	0	0	0	1	0	1	0	0	0	0	0	0	1	1	101	1.1	Life is difficult in dialysis, I have some economic problems but I feel grateful because my family strongly supports me
01272021.Dialys	60		6h3vcmd3b3i2f76dvhd53lu05p	1	61	6	1	1	3	16	0	0	0	1	0	0	1	0	0	0	1	0	0	1	0	0	1	0	101	1.9	Life is difficult in dialysis, I have some economic problems but I feel grateful because my family strongly supports me
01272021.Dialys	60		6h3vcmd3b3i2f76dvhd53lu05p	1	61	6	1	1	3	17	0	0	0	1	0	1	0	0	1	0	0	0	0	0	1	0	7	100	0	3.2	Life is difficult in dialysis, I have some economic problems but I feel grateful because my family strongly supports me
01272021.Dialys	60		6h3vcmd3b3i2f76dvhd53lu05p	1	61	6	1	1	3	18	0	0	0	0	0	0	0	1	0	0	1	0	0	0	1	0	4	0	0	3.9	Life is difficult in dialysis, I have some economic problems but I feel grateful because my family strongly supports me
01272021.Dialys	60		6h3vcmd3b3i2f76dvhd53lu05p	1	61	6	1	1	3	19	1	0	0	0	0	0	0	0	0	0	0	1	1	0	0	0	8	100	1	3.5	Life is difficult in dialysis, I have some economic problems but I feel grateful because my family strongly supports me
01272021.Dialys	60		6h3vcmd3b3i2f76dvhd53lu05p	1	61	6	1	1	3	20	0	1	0	0	0	1	0	0	0	0	1	0	0	0	0	0	1	1	100	1.6	Life is difficult in dialysis, I have some economic problems but I feel grateful because my family strongly supports me
01272021.Dialys	60		6h3vcmd3b3i2f76dvhd53lu05p	1	61	6	1	1	3	21	0	0	1	0	0	0	1	0	0	0	0	1	0	0	1	0	1	0	100	9	Life is difficult in dialysis, I have some economic problems but I feel grateful because my family strongly supports me
01272021.Dialys	60		6h3vcmd3b3i2f76dvhd53lu05p	1	61	6	1	1	3	22	0	1	0	0	0	0	1	0	0	1	0	0	0	0	1	0	4	0	0	9	Life is difficult in dialysis, I have some economic problems but I feel grateful because my family strongly supports me
01272021.Dialys	60		6h3vcmd3b3i2f76dvhd53lu05p	1	61	6	1	1	3	23	0	0	0	0	1	0	0	0	0	0	0	1	0	0	0	1	1	0	101	9	Life is difficult in dialysis, I have some economic problems but I feel grateful because my family strongly supports me
01272021.Dialys	60		6h3vcmd3b3i2f76dvhd53lu05p	1	61	6	1	1	3	24	0	0	0	0	1	0	0	0	0	0	0	1	0	0	0	1	1	1	101	9	Life is difficult in dialysis, I have some economic problems but I feel grateful because my family strongly supports me
01272021.Dialys	61			2	74	7	3	1	3	1	0	0	0	0	0	0	1	0	1	0	0	0	0	0	0	1	1	0	100	9	Being a dialysis patient is very difficult,no one wants to be here. I Have health issues and caused be the renal insufficiency and economic too. I am here thanks to my family and the hospita's staff
01272021.Dialys	61			2	74	7	3	1	3	2	0	0	0	0	1	0	0	0	0	0	0	0	0	0	1	0	4	0	1	9	Being a dialysis patient is very difficult,no one wants to be here. I Have health issues and caused be the renal insufficiency and economic too. I am here thanks to my family and the hospita's staff
01272021.Dialys	61			2	74	7	3	1	3	3	1	0	0	0	0	1	0	0	0	0	0	1	1	0	0	0	1	0	100	1.5	Being a dialysis patient is very difficult,no one wants to be here. I Have health issues and caused be the renal insufficiency and economic too. I am here thanks to my family and the hospita's staff
01272021.Dialys	61			2	74	7	3	1	3	4	1	0	0	0	1	0	0	0	0	0	0	1	0	0	0	0	1	1	101	1.7	Being a dialysis patient is very difficult,no one wants to be here. I Have health issues and caused be the renal insufficiency and economic too. I am here thanks to my family and the hospita's staff
01272021.Dialys	61			2	74	7	3	1	3	5	1	0	0	0	0	0	0	0	1	0	0	0	0	1	0	0	1	1	101	4.8	Being a dialysis patient is very difficult,no one wants to be here. I Have health issues and caused be the renal insufficiency and economic too. I am here thanks to my family and the hospita's staff
01272021.Dialys	61			2	74	7	3	1	3	6	0	1	0	0	0	0	0	1	0	0	1	0	1	0	0	0	1	1	101	3.8	Being a dialysis patient is very difficult,no one wants to be here. I Have health issues and caused be the renal insufficiency and economic too. I am here thanks to my family and the hospita's staff
01272021.Dialys	61			2	74	7	3	1	3	7	0	0	1	0	0	1	0	0	0	1	0	0	1	0	0	0	1	1	101	2.4	Being a dialysis patient is very difficult,no one wants to be here. I Have health issues and caused be the renal insufficiency and economic too. I am here thanks to my family and the hospita's staff
01272021.Dialys	61			2	74	7	3	1	3	8	0	0	0	0	0	0	1	0	0	0	1	0	0	1	0	0	6	0	0	8.7	Being a dialysis patient is very difficult,no one wants to be here. I Have health issues and caused be the renal insufficiency and economic too. I am here thanks to my family and the hospita's staff
01272021.Dialys	61			2	74	7	3	1	3	9	0	0	0	1	0	0	0	1	0	1	0	0	0	1	0	0	3	1	101	9	Being a dialysis patient is very difficult,no one wants to be here. I Have health issues and caused be the renal insufficiency and economic too. I am here thanks to my family and the hospita's staff
01272021.Dialys	61			2	74	7	3	1	3	10	0	0	0	1	0	0	0	0	0	0	0	1	1	0	0	0	7	100	1	4.4	Being a dialysis patient is very difficult,no one wants to be here. I Have health issues and caused be the renal insufficiency and economic too. I am here thanks to my family and the hospita's staff
01272021.Dialys	61			2	74	7	3	1	3	11	0	0	0	0	0	1	0	0	0	0	1	0	0	0	1	0	1	0	100	2.3	Being a dialysis patient is very difficult,no one wants to be here. I Have health issues and caused be the renal insufficiency and economic too. I am here thanks to my family and the hospita's staff
01272021.Dialys	61			2	74	7	3	1	3	12	0	0	0	1	1	0	0	0	0	0	0	0	0	0	0	1	3	1	101	9	Being a dialysis patient is very difficult,no one wants to be here. I Have health issues and caused be the renal insufficiency and economic too. I am here thanks to my family and the hospita's staff
[truncated: 3,807 more rows]

## Sheet: (T) Combined
	Group (Binary Ratings)	Total	Male	Female	13 - 17	18 - 24	25 - 34	35 - 44	45 - 54	55 - 64	65+	Number of years on dialysis therapy: 0 - 1 year	Number of years on dialysis therapy: over 1 - 5 years	Number of years on dialysis therapy: over 5 - 10 years	Number of years on dialysis therapy: over 10 years	Segment 1 of 2	Segment 2 of 2	Segment 1 of 3	Segment 2 of 3	Segment 3 of 3
[truncated: 22 more rows]

[truncated: 17 more sheets: (T) Overall, (T) Prelim-answer segments, (T) Gender segments, (T) Age segments, (T) Mind-sets, (B) Combined, (B) Overall, (B) Prelim-answer segments, (B) Gender segments, (B) Age segments, (B) Mind-sets, (R) Combined, (R) Overall, (R) Prelim-answer segments, (R) Gender segments, (R) Age segments, (R) Mind-sets]
